# Supplementary material for: Differential expression analysis of the broiler tracheal proteins responsible for the immune response and muscle contraction induced by high concentration of ammonia using iTRAQ-coupled 2D LC-MS/MS
Source: Sci China Life Sci. 2016 Oct 17;59(11):1166–76. doi: 10.1007/s11427-016-0202-8 (PMC7089013; doi:10.1007/s11427-016-0202-8)
Supplement: Supplementary file 1 — Table S1, Description of the 3706 identified proteins in the broiler tracheal sample [file 11427_2016_202_MOESM1_ESM.xls]

## Sheet: Sheet1
Table S1, Description of the 3706 identified proteins in the broiler tracheal sample
Protein N	Accession	Species	Name	Unused ProtScore	Total ProtScore	Confident Peptides	%Seq Cov - peptides >95% conf
1	R4GLP6	CHICK	Uncharacterized protein (Fragment)	1864.5	1864.5	1366	41.38
2	F1P3W8	CHICK	Uncharacterized protein	402.78	406.27	676	71.02
3	F1P2F0	CHICK	Collagen alpha-3(VI) chain	226.1	227.68	238	45.58
4	F1NHT3	CHICK	Spectrin alpha chain, non-erythrocytic 1	191.99	194	129	50.46
5	F1NX22	CHICK	Collagen alpha-1(XII) chain	188.58	190.02	206	43.73
6	F1NKL4	CHICK	Uncharacterized protein	172.94	177.75	96	24.38
7	A6BM71	CHICK	Connectin (Fragment)	169.52	446.2	295	36.12
8	Q8UWA0	CHICK	Myosin heavy chain	154.68	217.07	260	54.15
9	F6U7Z0	CHICK	Uncharacterized protein	153.55	153.61	106	36.62
10	F1NCD4	CHICK	Myosin-9	142.29	148.83	114	40.61
11	F1NDL1	CHICK	Uncharacterized protein	141.21	147.43	98	37.16
12	R4GJH8	CHICK	Uncharacterized protein	139.54	140.82	85	36.54
13	E1BT53	CHICK	Uncharacterized protein	137.07	145.15	82	12.23
14	F1NII7	CHICK	Uncharacterized protein	135.66	136.21	147	38.04
15	E1C2S1	CHICK	Talin-1	134.54	134.76	96	39.87
16	Q6KDZ1	CHICK	Basement membrane-specific heparan sulfate proteoglycan core protein	132.69	136.72	92	26.09
17	Q90WF0	CHICK	CgABP260	130.9	133	110	39.8
18	F1NNW0	CHICK	Uncharacterized protein	112.68	112.69	92	51.17
19	F1N8D4	CHICK	Uncharacterized protein	110.47	116.56	76	35.58
20	E1C5Z5	CHICK	Uncharacterized protein	109.69	110.72	104	54.63
21	P10039	CHICK	Tenascin	101.33	101.34	81	38.44
22	P20111	CHICK	Alpha-actinin-2	101.14	101.97	133	69.45
23	F1NW23	CHICK	Uncharacterized protein (Fragment)	97.08	100.59	74	38.15
24	Q90WF1	CHICK	Filamin	95.08	102.2	63	30.84
25	F2Z4L6	CHICK	Serum albumin	94.18	95.1	120	79.82
26	Q789A4	CHICK	Nonmuscle myosin heavy chain	90.82	120.84	81	37.17
27	F1N9Z6	CHICK	Uncharacterized protein	89.31	89.32	58	32.86
28	P98157	CHICK	Low-density lipoprotein receptor-related protein 1	88.75	88.91	53	13.67
29	F1NY82	CHICK	Uncharacterized protein	86.63	86.66	55	41.61
30	P13585	CHICK	Sarcoplasmic/endoplasmic reticulum calcium ATPase 1	83.99	84.43	98	44.67
31	F1NJT3	CHICK	Fibronectin	80.64	80.66	61	25.78
32	P05099	CHICK	Cartilage matrix protein	78	77.48	114	73.43
33	P11533	CHICK	Dystrophin	77.39	82.96	44	14.73
34	F1NJ08	CHICK	Vimentin	74.56	76.99	102	75.43
35	F1N8W3	CHICK	Uncharacterized protein	73.29	77.76	80	53.56
36	F1P3X1	CHICK	Uncharacterized protein	72.67	397.71	654	70.01
37	E1C3A9	CHICK	Vigilin	70.82	78.91	46	39.07
38	P68139	CHICK	Actin, alpha skeletal muscle	69.7	69.94	295	85.41
39	P10587	CHICK	Myosin-11	68.68	100.96	59	30.22
40	E1BW21	CHICK	Uncharacterized protein	68.66	68.96	34	20.41
41	P02457	CHICK	Collagen alpha-1(I) chain	67.19	69.38	307	60.36
42	F1NWP3	CHICK	Heat shock cognate 71 kDa protein	66.3	67.46	73	58.05
43	F1P1D5	CHICK	Uncharacterized protein	65.38	149.82	183	37.29
44	F1P0H9	CHICK	Collagen alpha-2(I) chain	64.46	64.16	186	60.53
45	Q5ZMU9	CHICK	Uncharacterized protein	63.9	63.93	45	56.95
46	F1NWB7	CHICK	Endoplasmin	63.88	68.03	65	46.16
47	P00548	CHICK	Pyruvate kinase PKM	63.44	63.56	66	66.6
48	F1NSS0	CHICK	Uncharacterized protein (Fragment)	63.23	67.72	36	15.53
49	P00565	CHICK	Creatine kinase M-type	62.81	62.86	71	71.65
50	P04268	CHICK	Tropomyosin alpha-1 chain	62.44	64.45	56	78.87
51	E1BQC2	CHICK	Ovotransferrin	61.98	64.67	51	59.43
52	E1BWX1	CHICK	Annexin	61.94	61.98	60	47.57
53	F1NFE0	CHICK	Collagen alpha-1(VI) chain	61.51	62.05	66	37.78
54	E1C7T4	CHICK	Uncharacterized protein	60.15	60.46	100	58.02
55	P12003	CHICK	Vinculin	58.83	59.47	39	33.74
56	P16419	CHICK	Myosin-binding protein C, fast-type	58.66	62.78	46	33.92
57	F1NI75	CHICK	Uncharacterized protein	58.23	61.87	34	11.31
58	F1NX83	CHICK	Uncharacterized protein	57.61	59.72	38	24.38
59	F6T4R2	CHICK	Collagen alpha-1(XIV) chain	57.11	57.41	40	25.58
60	P00356	CHICK	Glyceraldehyde-3-phosphate dehydrogenase	56.93	57.88	108	78.98
61	F1NZJ2	CHICK	Hexokinase	56.78	56.84	32	40.02
62	F1NSR9	CHICK	Uncharacterized protein	55.9	58.48	36	7.639
63	F1NK40	CHICK	Uncharacterized protein	55.39	57.42	36	27.68
64	F1P4D2	CHICK	Uncharacterized protein	55.04	55.2	33	26.5
65	O93532	CHICK	Keratin, type II cytoskeletal cochleal	54.41	57.58	48	61.18
66	E1BWI0	CHICK	Uncharacterized protein	54.29	61.2	34	12.55
67	Q90633	CHICK	Complement C3	54.24	56.3	34	23.55
68	P15988	CHICK	Collagen alpha-2(VI) chain	54.03	54.38	73	43.93
69	F1NZ78	CHICK	Alpha-enolase	53.7	55.97	60	72.81
70	F1NFS0	CHICK	Elongation factor 2 (Fragment)	53.16	55.24	44	41.19
71	F1P0K1	CHICK	Uncharacterized protein	52.83	59.18	40	37.51
72	E1C8N1	CHICK	Uncharacterized protein	52.16	52.24	66	49.93
73	Q90593	CHICK	78 kDa glucose-regulated protein	52.15	57.14	53	51.69
74	F1NKR8	CHICK	Major vault protein	51.88	52.11	27	44.88
75	F1NI22	CHICK	ATP synthase subunit alpha	51.52	56.91	61	53.53
76	Q90734	CHICK	Alpha-actinin-4	50.49	68.22	64	47.46
77	P13648	CHICK	Lamin-A	50.2	52.99	54	44.14
78	Q5ZMW1	CHICK	Uncharacterized protein	50.03	51.46	51	39.49
79	D8MIU8	CHICK	Nuclear mitotic apparatus protein	50.02	51.33	27	14.01
80	P09244	CHICK	Tubulin beta-7 chain	50.01	50	93	72.75
81	Q90631	CHICK	Kinectin	49.8	50.34	30	21.55
82	E1C6A1	CHICK	Uncharacterized protein	49.3	49.43	40	32.78
83	Q8JG64	CHICK	Protein disulfide-isomerase A3	48.87	49.49	45	50.1
84	H9L340	CHICK	ATP synthase subunit beta (Fragment)	48.8	48.91	79	73.59
85	E1C2F9	CHICK	Uncharacterized protein	48.73	57.39	32	20.83
86	P02604	CHICK	Myosin light chain 1, skeletal muscle isoform	48.2	48.21	118	89.58
87	P11501	CHICK	Heat shock protein HSP 90-alpha	47.93	48.24	43	42.86
88	Q5F3T4	CHICK	Uncharacterized protein	47.87	49.02	27	30.7
89	F1P2D1	CHICK	Aggrecan core protein	47.69	48.74	43	17.94
90	F1NZL2	CHICK	Uncharacterized protein	47.47	53.79	28	18.63
91	P02552	CHICK	Tubulin alpha-1 chain (Fragment)	47.44	47.52	57	70.39
92	Q5ZIA5	CHICK	Coatomer subunit beta	47.23	47.51	30	33.47
93	E1BRE9	CHICK	Decorin	47.17	47.5	118	65.55
94	Q5ZJ86	CHICK	Uncharacterized protein	47.1	47.23	26	19.36
95	Q5ZL72	CHICK	60 kDa heat shock protein, mitochondrial	46.61	46.94	36	63.35
96	P17785	CHICK	Annexin A2	46.31	49.07	48	62.83
97	E1BT93	CHICK	Uncharacterized protein (Fragment)	45.84	49.74	43	55.43
98	F1NSY1	CHICK	Sodium/potassium-transporting ATPase subunit alpha-1 (Fragment)	45.7	45.72	31	30.19
99	E1BY12	CHICK	AP complex subunit beta	44.87	44.85	32	27.31
100	F1P0J8	CHICK	Uncharacterized protein	44.76	44.76	34	23.83
101	F1NJI0	CHICK	Annexin (Fragment)	44.7	45.89	42	71.96
102	F1P130	CHICK	Uncharacterized protein (Fragment)	44.65	44.66	31	38.08
103	O42390	CHICK	RGD-CAP	44.04	44.06	55	48.24
104	F1NP60	CHICK	Uncharacterized protein	43.89	43.9	32	21.24
105	F1NDN9	CHICK	Keratin, type I cytoskeletal 19	43.6	43.62	34	56.26
106	F1NJ23	CHICK	Laminin subunit beta-1	43.42	49.99	32	20.12
107	F1NI29	CHICK	Uncharacterized protein	43.13	43.14	28	36.06
108	R4GJT7	CHICK	Uncharacterized protein	42.97	43.61	27	56.62
109	F1P455	CHICK	Uncharacterized protein	42.8	42.87	27	29.32
110	Q5F354	CHICK	Coatomer subunit alpha	42.62	42.93	23	23.45
111	Q02391	CHICK	Golgi apparatus protein 1	42.6	44.67	25	24.69
112	E1BZT5	CHICK	Uncharacterized protein	42.24	46.73	24	10.75
113	F1NTV6	CHICK	Uncharacterized protein	42.1	44.15	27	19.89
114	Q5ZKM2	CHICK	Elongation factor 1-alpha	41.83	41.89	52	56.49
115	F1NY05	CHICK	Hypoxia up-regulated protein 1 (Fragment)	41.72	42.38	24	31.3
116	F1NJM8	CHICK	Uncharacterized protein	41.38	43.92	24	16.02
117	P02542	CHICK	Desmin	41.2	55.53	57	58.1
118	F1NV49	CHICK	ATP-dependent RNA helicase DDX1	41.2	41.21	21	38.28
119	F5XVB5	CHICK	von Willebrand factor	41.03	43.23	22	10.79
120	F1NEF2	CHICK	T-complex protein 1 subunit theta	41.03	41.05	26	45.9
121	O93601	CHICK	Apolipoprotein AIV	40.79	40.82	24	64.48
122	F1NCZ2	CHICK	Uncharacterized protein	40.78	42.31	40	67.19
123	Q5ZI39	CHICK	Uncharacterized protein	40.71	41.31	24	41.88
124	F1NP23	CHICK	Uncharacterized protein	40.51	40.67	23	22.78
125	F1N9H3	CHICK	Protein disulfide-isomerase	40.4	40.61	34	49.7
126	P02609	CHICK	Myosin regulatory light chain 2, skeletal muscle isoform	40.32	40.4	132	92.86
127	Q5ZMI2	CHICK	Uncharacterized protein	40.21	40.32	23	37.27
128	F1NG39	CHICK	Unconventional myosin-Ic	40.03	44.13	34	25.29
129	Q71SG1	CHICK	Collapsin response mediator protein-2B	39.94	40.04	34	56.82
130	F1NXN8	CHICK	Uncharacterized protein	39.68	39.88	27	41.48
131	E1BVT3	CHICK	Malate dehydrogenase	39.02	41.01	49	71.81
132	Q5F3V2	CHICK	Uncharacterized protein	38.98	39.05	22	24.98
133	F1NUL9	CHICK	Fibrinogen beta chain	38.93	38.95	35	50.42
134	Q5ZMG9	CHICK	Uncharacterized protein	38.81	47.22	34	47.85
135	F1NGU3	CHICK	Uncharacterized protein	38.68	40.03	20	17.07
136	E1BR45	CHICK	Uncharacterized protein	38.53	55.93	31	14
137	F1NAD3	CHICK	Uncharacterized protein	38.4	42.97	39	59.9
138	Q90W37	CHICK	Alpha 1 type IIA collagen	38.36	45.21	181	45.92
139	Q5ZM11	CHICK	Arginine--tRNA ligase, cytoplasmic	38.29	38.43	21	33.74
140	F1P3X4	CHICK	Uncharacterized protein	38.26	348.56	548	64.62
141	R4GHG1	CHICK	Uncharacterized protein	38.04	44.92	24	14.03
142	R4GL15	CHICK	ATP-dependent 6-phosphofructokinase	37.98	38.27	40	31.84
143	Q2UZR2	CHICK	Phosphoglucomutase 1	37.87	39.79	29	41.29
144	P08250	CHICK	Apolipoprotein A-I	37.87	38.11	32	68.18
145	R4GM10	CHICK	Fructose-bisphosphate aldolase	37.76	37.79	64	58.24
146	E1C016	CHICK	Uncharacterized protein	37.63	37.92	22	27.71
147	F1NP51	CHICK	Lamin-B2	37.53	37.75	32	33.67
148	Q5ZJA7	CHICK	Uncharacterized protein	37.31	37.36	26	25.39
149	E1C0H5	CHICK	Uncharacterized protein (Fragment)	37.22	37.68	21	29.61
150	F1P360	CHICK	Uncharacterized protein	37.09	37.37	35	39.88
151	Q5F424	CHICK	Uncharacterized protein	36.93	36.94	24	49.53
152	Q5XKY5	CHICK	Aminoimidazole-4-carboxamide ribonucleotidetransformylase/IMP cyclohydrolase	36.91	36.95	25	45.7
153	F1NI05	CHICK	Uncharacterized protein	36.72	36.81	30	25.85
154	Q5F3X4	CHICK	116 kDa U5 small nuclear ribonucleoprotein component	36.64	38.8	22	27.16
155	Q5F411	CHICK	Uncharacterized protein	36.56	36.94	23	46.21
156	P13731	CHICK	Serpin H1	35.97	36.72	56	52.1
157	E1BV34	CHICK	Uncharacterized protein	35.72	35.84	28	35.91
158	E1BR47	CHICK	Sarcalumenin	35.6	37.67	27	48.76
159	F1NQT9	CHICK	Calsequestrin	35.31	35.37	33	40.15
160	F1P4I8	CHICK	DNA damage-binding protein 1	35.28	35.41	19	17.43
161	F1P3D8	CHICK	Uncharacterized protein	35.24	35.32	20	33.19
162	Q5ZIY8	CHICK	Uncharacterized protein	35.21	35.23	33	61.18
163	Q5F3T9	CHICK	UDP-glucose 6-dehydrogenase	35.15	35.35	23	46.15
164	F1P420	CHICK	Uncharacterized protein	35.05	39.5	20	7.578
165	F6SG96	CHICK	Uncharacterized protein	34.94	37.26	22	33.64
166	Q5F3J8	CHICK	Uncharacterized protein	34.93	37.01	19	30.01
167	F1P5H0	CHICK	Uncharacterized protein	34.92	36.5	40	37.63
168	O93510	CHICK	Gelsolin	34.71	34.8	40	38.43
169	Q5ZJ68	CHICK	Uncharacterized protein	34.59	34.73	21	33.39
170	F1NZ86	CHICK	Stress-70 protein, mitochondrial	34.52	34.64	26	35.41
171	E1C2R8	CHICK	Uncharacterized protein (Fragment)	34.47	36.55	22	30.47
172	F1NU17	CHICK	Phosphoglycerate kinase	34.46	34.6	39	61.39
173	F1P0M2	CHICK	Uncharacterized protein	34.25	34.3	17	31.14
174	E1BYQ6	CHICK	Uncharacterized protein	34.21	41.45	25	10.72
175	F1P4H4	CHICK	Uncharacterized protein	34.17	34.18	35	51.45
176	Q5ZK20	CHICK	Protein disulfide-isomerase A4	34.12	34.18	26	32.22
177	P63247	CHICK	Guanine nucleotide-binding protein subunit beta-2-like 1	34.05	34.11	36	67.19
178	Q8JFP1	CHICK	Eukaryotic initiation factor 4A-II	33.91	33.95	23	52.33
179	P02112	CHICK	Hemoglobin subunit beta	33.84	33.95	51	81.63
180	P07322	CHICK	Beta-enolase	33.75	46.27	61	64.75
181	O13265	CHICK	Tissue transglutaminase	33.55	33.57	30	36.57
182	R9PXN5	CHICK	Alpha-actinin-1 (Fragment)	33.42	75.08	69	53.08
183	F1P1A5	CHICK	Uncharacterized protein	33.41	35.52	26	35.73
184	Q5ZMT0	CHICK	14-3-3 protein epsilon	33.32	33.39	25	65.88
185	Q5F3C0	CHICK	Uncharacterized protein	33.18	35.36	21	30.64
186	E1BSS3	CHICK	Eukaryotic translation initiation factor 3 subunit A	33.1	35.34	18	11.87
187	F1NZZ2	CHICK	Uncharacterized protein	33	36.14	19	6.665
188	F1P587	CHICK	Uncharacterized protein	32.93	35.22	18	12.09
189	P19352	CHICK	Tropomyosin beta chain	32.4	61.57	52	73.59
190	E1C7H6	CHICK	Uncharacterized protein	32.27	32.31	26	51.78
191	O57484	CHICK	Laminin beta 2-like chain	32.17	34.35	22	14.06
192	Q5ZLW0	CHICK	Uncharacterized protein	32.12	40.2	28	43.43
193	F1P582	CHICK	Uncharacterized protein	32.08	32.08	33	49.67
194	Q5ZL80	CHICK	Uncharacterized protein	31.99	32.19	20	33
195	Q91008	CHICK	Tenascin Y variant	31.88	34.06	18	26.18
196	E1C6N5	CHICK	Acetyltransferase component of pyruvate dehydrogenase complex	31.83	31.85	21	33.7
197	Q6PVZ5	CHICK	Type II alpha-keratin IIA	31.8	45.15	31	40.73
198	F1NSZ5	CHICK	Uncharacterized protein	31.77	36.33	19	12.53
199	F1NCS6	CHICK	Uncharacterized protein	31.71	35.11	19	28.69
200	F1NK88	CHICK	Rho-associated protein kinase	31.56	31.65	18	14.31
201	Q5F402	CHICK	Coatomer subunit gamma	30.94	33.04	24	24.03
202	Q5ZJK3	CHICK	Signal transducer and activator of transcription	30.75	30.76	19	27.95
203	Q5F420	CHICK	Uncharacterized protein	30.69	33.7	19	28.47
204	F1NUI2	CHICK	Uncharacterized protein	30.58	34.87	17	8.233
205	F1NU79	CHICK	Uncharacterized protein (Fragment)	30.45	30.45	19	42.96
206	F1NAK4	CHICK	Uncharacterized protein (Fragment)	30.13	35.66	18	7.183
207	Q5ZMB8	CHICK	Uncharacterized protein	30.12	30.25	18	43.19
208	F1NWH9	CHICK	Uncharacterized protein (Fragment)	29.96	31.98	19	44.26
209	Q5ZJK8	CHICK	T-complex protein 1 subunit eta	29.96	29.98	17	36.89
210	P00940	CHICK	Triosephosphate isomerase	29.88	30.38	43	75.4
211	E1C0J4	CHICK	Uncharacterized protein (Fragment)	29.81	31.95	16	17.85
212	F1NG70	CHICK	Uncharacterized protein	29.77	29.78	16	9.083
213	E1C6Z5	CHICK	Uncharacterized protein	29.74	35.27	22	6.888
214	F1NZ04	CHICK	Uncharacterized protein	29.71	29.73	36	51.81
215	H9KZI4	CHICK	Annexin	29.57	32.29	19	57.81
216	F1N9S7	CHICK	Annexin	29.46	30.49	22	53.8
217	F1NHL2	CHICK	Uncharacterized protein	29.31	31.38	17	15.84
218	F1NU40	CHICK	Nucleolin	29.21	29.26	19	22.29
219	F1NT30	CHICK	Uncharacterized protein (Fragment)	29.03	29.08	18	27.32
220	Q5ZM17	CHICK	Uncharacterized protein	28.86	29.39	19	27.85
221	Q7SX63	CHICK	Heat shock protein 70	28.84	60.27	64	55.68
222	E1C155	CHICK	Uncharacterized protein	28.64	28.73	19	39.03
223	Q5ZK99	CHICK	Uncharacterized protein	28.63	28.67	19	24.26
224	D0VX31	CHICK	Mitochondrial ubiquinol-cytochrome-c reductase complex core protein i	28.48	28.49	32	46.86
225	F1N8Z4	CHICK	Uncharacterized protein	28.34	28.38	19	45.61
226	P02001	CHICK	Hemoglobin subunit alpha-D	28.29	28.31	68	85.11
227	F1NIJ6	CHICK	Glucose-6-phosphate isomerase	28.26	30.02	32	40.51
228	Q5ZLU4	CHICK	Uncharacterized protein	28.15	33.89	21	25.99
229	E1C4W4	CHICK	Uncharacterized protein	28.07	28.31	25	42.72
230	Q5ZL53	CHICK	Polyadenylate-binding protein	28.01	28.14	21	24.8
231	Q9I9D1	CHICK	Uncharacterized protein	27.77	27.79	39	58.66
232	F1NED9	CHICK	Uncharacterized protein (Fragment)	27.69	27.72	35	50.34
233	F1NZ25	CHICK	Eukaryotic translation initiation factor 3 subunit B	27.63	27.66	15	25.47
234	F1P593	CHICK	Heat shock protein beta-1	27.62	27.69	42	74.74
235	F1N823	CHICK	Uncharacterized protein (Fragment)	27.58	27.61	24	55
236	F1P180	CHICK	Aspartate aminotransferase	27.55	27.63	21	43.97
237	F1NNI2	CHICK	Lon protease homolog (Fragment)	27.41	27.45	13	20.95
238	Q90WD0	CHICK	Actin-related protein 3	27.23	27.69	21	47.37
239	Q5ZME1	CHICK	Uncharacterized protein	27.15	29.22	41	50.43
240	F1NBV0	CHICK	Peroxiredoxin-6	27.15	27.18	21	69.64
241	F1NXB0	CHICK	Uncharacterized protein	27.11	27.16	18	26.19
242	P12620	CHICK	Troponin T, fast skeletal muscle isoforms	27.03	30.7	30	44.11
243	Q5F3A9	CHICK	Uncharacterized protein	26.96	29.78	15	22.05
244	E1BZI5	CHICK	Uncharacterized protein	26.84	37.13	17	2.311
245	F1NNR1	CHICK	Uncharacterized protein	26.79	26.94	15	33.46
246	P05122	CHICK	Creatine kinase B-type	26.78	38.49	26	57.48
247	Q5ZLV5	CHICK	Uncharacterized protein	26.62	28.12	19	35.16
248	D0EKR3	CHICK	Peptidyl-prolyl cis-trans isomerase	26.61	26.71	59	72.73
249	F1NY25	CHICK	Aconitate hydratase	26.58	26.81	14	22.16
250	F1NHD7	CHICK	Uncharacterized protein	26.56	26.64	19	28.92
251	E1BQU4	CHICK	Uncharacterized protein	26.55	26.95	15	20.81
252	Q8AWB7	CHICK	Structural maintenance of chromosomes protein	26.43	27.29	17	12.64
253	Q90611	CHICK	72 kDa type IV collagenase	26.43	26.53	18	31.37
254	E1BST5	CHICK	Uncharacterized protein	26.42	26.45	13	15.53
255	Q5ZKF3	CHICK	Alanine--tRNA ligase, cytoplasmic	26.37	28.95	15	21.14
256	F1NEB4	CHICK	Protein transport protein Sec31A	26.33	30.55	16	14.85
257	Q5ZIV9	CHICK	Adseverin	26.28	28.12	18	26.5
258	Q9I8D6	CHICK	T-complex protein 1 subunit delta	26.26	28.44	18	36.38
259	P84172	CHICK	Elongation factor Tu, mitochondrial (Fragment)	26.2	26.23	15	44.32
260	E1C6M8	CHICK	Uncharacterized protein	26.2	26.23	29	42.35
261	E1BY52	CHICK	Prolyl 4-hydroxylase subunit alpha-1	26.19	26.29	17	32.46
262	Q90XD9	CHICK	Transcriptional coactivator p100 (Fragment)	26.14	27.88	22	31.09
263	F1NA05	CHICK	Uncharacterized protein	26.1	30.33	18	6.082
264	E1C0Q5	CHICK	Uncharacterized protein	26.02	26.03	22	44.89
265	Q5F3M8	CHICK	Succinyl-CoA:3-ketoacid-coenzyme A transferase	26	26	27	43.52
266	E1C6X0	CHICK	Uncharacterized protein	25.73	25.91	19	24.33
267	F1NW87	CHICK	Uncharacterized protein	25.71	25.83	13	29.77
268	Q8JHF6	CHICK	Pyruvate carboxylase	25.68	26.14	14	14.26
269	R4GFT6	CHICK	Uncharacterized protein	25.64	26.08	15	27.22
270	Q5ZJ70	CHICK	Uncharacterized protein	25.6	27.71	17	20.98
271	Q5ZIT7	CHICK	Uncharacterized protein	25.59	25.65	19	39.57
272	H9L385	CHICK	Hemopexin (Fragment)	25.51	27.6	16	51.72
273	F1NB92	CHICK	Uncharacterized protein	25.31	26.56	15	19.39
274	E1BW84	CHICK	Uncharacterized protein (Fragment)	25.17	25.2	18	16.88
275	F1NSB6	CHICK	Uncharacterized protein (Fragment)	25.16	25.77	13	15.5
276	Q5ZLW1	CHICK	Uncharacterized protein	25.14	25.2	14	20.11
277	E1BTT8	CHICK	L-lactate dehydrogenase	25.14	25.17	22	49.4
278	E1C9H8	CHICK	Uncharacterized protein	25.06	25.09	14	45.25
279	Q8AWB8	CHICK	Structural maintenance of chromosomes protein	25.03	27.81	17	13.56
280	Q6EE32	CHICK	Calreticulin (Fragment)	25.02	25.22	23	44.31
281	Q5ZJ15	CHICK	Alpha-1,4 glucan phosphorylase	24.95	27.21	22	16.1
282	Q5ZKP8	CHICK	Lysine--tRNA ligase	24.94	25.01	14	26.27
283	A4ZZ65	CHICK	Calpain	24.76	24.79	12	19.15
284	Q5F3B9	CHICK	Succinyl-CoA ligase subunit beta	24.73	24.76	14	28.94
285	F1NSC1	CHICK	Uncharacterized protein	24.68	24.76	22	38.82
286	F1P2G5	CHICK	Uncharacterized protein (Fragment)	24.66	32.59	17	3.516
287	Q5ZHR4	CHICK	Uncharacterized protein	24.5	26.67	17	26.28
288	Q5ZJ93	CHICK	Uncharacterized protein	24.48	25.22	21	37.12
289	Q5F491	CHICK	Uncharacterized protein	24.45	28.59	18	25.35
290	E1BUD3	CHICK	Troponin I, fast skeletal muscle (Fragment)	24.41	29.1	34	60.11
291	E1C7M7	CHICK	Uncharacterized protein	24.35	24.42	13	34.82
292	F1NPA9	CHICK	Uncharacterized protein	24.29	26.36	21	57.2
293	E1C245	CHICK	Uncharacterized protein	24.26	27.98	17	2.883
294	R4GJK8	CHICK	Uncharacterized protein	24.24	24.34	14	34.18
295	E1BW56	CHICK	Uncharacterized protein	24.23	26.74	14	11.48
296	P26446	CHICK	Poly [ADP-ribose] polymerase 1	24.2	24.31	12	13.06
297	F1NUS2	CHICK	Uncharacterized protein	24.04	26.21	14	21.97
298	F1N8N7	CHICK	Integrin beta	23.97	24.04	13	17.68
299	Q5ZJJ6	CHICK	Leukotriene A(4) hydrolase	23.93	24.17	13	22.22
300	P00368	CHICK	Glutamate dehydrogenase 1, mitochondrial	23.89	24.48	16	30.62
301	Q5ZMK3	CHICK	Uncharacterized protein	23.75	25	13	34.79
302	F1NDL4	CHICK	Uncharacterized protein	23.72	25.85	13	12.92
303	F1P2G4	CHICK	Adenylyl cyclase-associated protein	23.66	23.81	19	32.77
304	F1P5V6	CHICK	Uncharacterized protein	23.65	28.81	32	71.13
305	E1BQ45	CHICK	Uncharacterized protein (Fragment)	23.63	26.93	24	22.64
306	E1C3A1	CHICK	Kinesin-like protein	23.61	23.64	12	15.84
307	F1N8A8	CHICK	Fatty acid synthase	23.51	31.99	20	7.037
308	Q5ZHS2	CHICK	Uncharacterized protein	23.41	24.17	14	41.61
309	Q5ZMQ2	CHICK	Actin, cytoplasmic 2	23.38	59.95	178	82.4
310	P50890	CHICK	40S ribosomal protein SA	23.27	23.44	27	52.36
311	E1BYN7	CHICK	Uncharacterized protein	23.24	25.33	18	61.48
312	E1C453	CHICK	Heterogeneous nuclear ribonucleoprotein K	23.23	24.67	22	39.2
313	Q90W83	CHICK	Aldo-keto reductase	23.21	25.34	21	52.05
314	E1C2I9	CHICK	Uncharacterized protein	23.2	23.64	14	13.93
315	Q5ZI76	CHICK	Uncharacterized protein	23.19	23.48	13	17.43
316	P53488	CHICK	Actin-related protein 2	23.11	25.26	15	38.58
317	Q5ZLG6	CHICK	Annexin	23.05	24.81	13	36.31
318	Q5F3T3	CHICK	Uncharacterized protein	22.99	24.44	23	37.41
319	Q9YHD2	CHICK	Nuclear calmodulin-binding protein (Fragment)	22.96	23.11	17	17.44
320	E1BV78	CHICK	Uncharacterized protein	22.91	22.96	21	46.35
321	E1C8K3	CHICK	Annexin	22.85	22.91	14	44.34
322	E1C784	CHICK	Calcium-transporting ATPase	22.79	24.83	13	13.59
323	E1BTT4	CHICK	Uncharacterized protein	22.66	22.71	19	26.79
324	A4UNW1	CHICK	Myosin light chain 2	22.65	28.16	28	73.94
325	Q5ZIG5	CHICK	Uncharacterized protein	22.61	22.74	13	25.89
326	E1C3Y5	CHICK	Protein transport protein Sec23A	22.6	24.69	17	22.22
327	Q5ZM32	CHICK	Dihydrolipoyl dehydrogenase	22.59	22.68	16	26.38
328	F1NP63	CHICK	Uncharacterized protein	22.58	22.62	18	24.14
329	F1NRI3	CHICK	WD repeat-containing protein 1	22.47	22.49	20	34.32
330	E1BUA1	CHICK	Uncharacterized protein	22.46	22.61	12	16.67
331	F1NJC7	CHICK	Retinal dehydrogenase 1	22.41	26.6	17	28.88
332	P02588	CHICK	Troponin C, skeletal muscle	22.38	22.41	31	59.51
333	Q5ZII1	CHICK	Uncharacterized protein	22.34	22.42	16	29.93
334	P24802	CHICK	Procollagen-lysine,2-oxoglutarate 5-dioxygenase 1	22.32	24.35	14	21.1
335	R9PXL8	CHICK	CAP-Gly domain-containing linker protein 1	22.3	24.78	13	9.142
336	P00337	CHICK	L-lactate dehydrogenase B chain	22.3	23.44	20	42.04
337	F1NN51	CHICK	Uncharacterized protein (Fragment)	22.26	22.64	14	30.02
338	F1NDP0	CHICK	Keratin, type I cytoskeletal 14	22.21	26.34	16	29.76
339	E1C0F1	CHICK	Dolichyl-diphosphooligosaccharide--protein glycosyltransferase subunit 1 (Fragment)	22.19	22.21	18	31.83
340	F1NNW2	CHICK	Uncharacterized protein (Fragment)	22.17	22.22	11	33.41
341	Q6WNG8	CHICK	Heterogeneous nuclear ribonucleoprotein H1-like protein	22.16	22.17	17	31.02
342	Q5ZL51	CHICK	Uncharacterized protein	22.14	22.15	19	18.34
343	P0CB50	CHICK	Peroxiredoxin-1	21.97	22.41	25	73.87
344	E1C1G8	CHICK	Uncharacterized protein	21.96	22.04	16	26.58
345	F1NGX1	CHICK	Integrin alpha-V	21.9	22	11	14.22
346	F1NJ69	CHICK	Uncharacterized protein	21.86	22.02	17	16.39
347	E1C8Q3	CHICK	Uncharacterized protein	21.85	22.01	12	18.45
348	Q9PTG6	CHICK	Dynactin subunit 2	21.84	21.99	13	40.05
349	E1BYG8	CHICK	Uncharacterized protein	21.78	21.85	11	26.54
350	E1C2C3	CHICK	Uncharacterized protein	21.75	22.4	13	12.76
351	Q9PSW9	CHICK	Histone H2B 8	21.73	21.91	38	73.02
352	E1C3A6	CHICK	Uncharacterized protein	21.71	26.58	21	6.924
353	F1NS48	CHICK	Uncharacterized protein	21.7	24.29	15	35.77
354	R4GH26	CHICK	Uncharacterized protein	21.64	21.67	17	29.96
355	F1NYI3	CHICK	tRNA-splicing ligase RtcB homolog	21.6	21.64	13	26.14
356	F1NR44	CHICK	Uncharacterized protein	21.56	21.59	18	49.17
357	R4GM83	CHICK	Aldehyde dehydrogenase	21.52	22.72	15	34.48
358	E1BTM1	CHICK	Uncharacterized protein	21.49	21.55	11	28.15
359	Q5F418	CHICK	26S proteasome non-ATPase regulatory subunit 1	21.45	23.09	14	15.92
360	E1C7P4	CHICK	Uncharacterized protein	21.4	21.5	13	14.09
361	O42401	CHICK	Matrilin-3	21.34	21.43	22	36.28
362	E1BWJ5	CHICK	Ubiquitin carboxyl-terminal hydrolase	21.33	23.84	14	5.76
363	F1NHT7	CHICK	Uncharacterized protein	21.33	21.42	11	19.72
364	F1NWX6	CHICK	Uncharacterized protein	21.32	21.37	11	14.46
365	F1NGB1	CHICK	Uncharacterized protein	21.26	22.07	16	32.09
366	E1BRE5	CHICK	Uncharacterized protein	21.2	25.82	13	9.723
367	R4GF59	CHICK	Uncharacterized protein	21.14	26.12	14	8.863
368	F1NJ10	CHICK	Uncharacterized protein (Fragment)	21.14	23.44	23	35.74
369	E1BUD8	CHICK	Uncharacterized protein	21.08	21.18	11	11.62
370	P24367	CHICK	Peptidyl-prolyl cis-trans isomerase B	21.08	21.14	15	55.07
371	Q5ZMD1	CHICK	14-3-3 protein theta	21.04	27.26	23	54.69
372	F1NPJ4	CHICK	Succinate dehydrogenase [ubiquinone] flavoprotein subunit, mitochondrial	21.03	21.14	19	32.63
373	F1NLJ3	CHICK	Uncharacterized protein (Fragment)	20.95	21.31	12	17.42
374	F1P5T8	CHICK	Cadherin-13	20.89	20.93	14	22.1
375	F1NZF7	CHICK	Uncharacterized protein	20.85	27.24	17	14
376	Q9W6F5	CHICK	Vitamin-D binding protein	20.8	24.64	14	36.57
377	Q5ZK08	CHICK	Uncharacterized protein	20.8	20.85	13	28.26
378	F1NLZ4	CHICK	Fibromodulin	20.74	21.2	43	31.05
379	E1BVC2	CHICK	Uncharacterized protein	20.69	26.79	17	15.83
380	F1NPA2	CHICK	Uncharacterized protein (Fragment)	20.67	20.71	11	26.87
381	R4GKQ7	CHICK	Uncharacterized protein	20.62	20.67	10	19.79
382	Z4YJB8	CHICK	Destrin (Fragment)	20.6	20.62	14	59.15
383	Q9W6H0	CHICK	Mimecan	20.57	22.77	30	43.88
384	F1NQ78	CHICK	Uncharacterized protein	20.56	25.96	14	7.765
385	Q5ZKX2	CHICK	Uncharacterized protein	20.54	20.57	10	34.96
386	E1BSH9	CHICK	Uncharacterized protein	20.52	23.01	14	40.25
387	E1C8P2	CHICK	Uncharacterized protein	20.49	23.43	15	29.97
388	F1NLP7	CHICK	Antithrombin-III	20.48	21.16	12	26.71
389	B2X044	CHICK	Mx protein (Fragment)	20.46	20.56	12	18.01
390	R4GJQ2	CHICK	Uncharacterized protein	20.45	20.57	12	18.98
391	Q5ZHU4	CHICK	Uncharacterized protein	20.43	21.8	15	30.09
392	Q5ZIQ5	CHICK	Uncharacterized protein	20.43	20.44	12	31.3
393	Q5ZLD1	CHICK	Uncharacterized protein	20.42	20.5	18	34.32
394	Q5ZJ61	CHICK	Uncharacterized protein	20.39	21.8	12	20.71
395	E1BXY4	CHICK	Uncharacterized protein	20.28	20.41	12	15.95
396	F1P4K9	CHICK	Uncharacterized protein	20.27	20.49	24	13.76
397	E1C0K5	CHICK	Uncharacterized protein	20.27	20.31	13	25.47
398	P14315	CHICK	F-actin-capping protein subunit beta isoforms 1 and 2	20.25	20.79	20	43.32
399	O42484	CHICK	17-beta-hydroxysteroid dehydrogenase type IV	20.24	22.58	13	22.18
400	F1NEW8	CHICK	Uncharacterized protein	20.24	20.36	12	10.36
401	E1C1B8	CHICK	Uncharacterized protein	20.19	22.52	13	5.598
402	Q8UWG6	CHICK	Mitogen-activated protein kinase	20.17	20.25	11	36.41
403	Q25C35	CHICK	Tiarin-like	20.15	22.17	13	22.49
404	Q5ZMN6	CHICK	Putative uncharacterized protein	20.14	20.6	11	31.84
405	A0A0A0MQ65	CHICK	Calcium-transporting ATPase	20.13	55.55	61	29.08
406	F1NBG2	CHICK	Uncharacterized protein (Fragment)	20.11	21.87	11	11.47
407	Q9DDD4	CHICK	Tetranectin	20.1	20.12	17	54.73
408	Q5ZL56	CHICK	Uncharacterized protein	20.09	20.15	10	26.92
409	Q5ZLW8	CHICK	Uncharacterized protein	20.06	20.29	16	43.83
410	F1NIM4	CHICK	Uncharacterized protein	20.04	20.13	15	32.35
411	F1NMN7	CHICK	Uncharacterized protein	20.01	21.14	13	29.4
412	E1BXS5	CHICK	Uncharacterized protein	20	20	15	40.18
413	R9PXM7	CHICK	Coatomer subunit delta (Fragment)	19.99	20.11	13	20.43
414	F1P3F1	CHICK	Adenosylhomocysteinase	19.98	21.54	18	22
415	E1C3L7	CHICK	Uncharacterized protein	19.85	22.64	15	18.68
416	F1NKY6	CHICK	Uncharacterized protein	19.78	19.87	12	24.02
417	E1BXG9	CHICK	Uncharacterized protein	19.75	19.82	10	34.59
418	Q98TD1	CHICK	PIT 54	19.72	19.75	16	37.02
419	F1NPG2	CHICK	Uncharacterized protein (Fragment)	19.69	19.78	15	26.79
420	H9L1F4	CHICK	Perilipin	19.69	19.73	10	31.22
421	E1BST9	CHICK	Uncharacterized protein	19.61	19.67	11	25.52
422	Q5ZLN1	CHICK	Phosphoglycerate mutase 1	19.6	19.66	25	59.84
423	Q5ZME2	CHICK	Malate dehydrogenase, cytoplasmic	19.56	19.73	20	42.81
424	F1NGM2	CHICK	Uncharacterized protein	19.55	19.68	12	20.68
425	E1C6C1	CHICK	Uncharacterized protein	19.53	19.57	14	83.42
426	F1P088	CHICK	Uncharacterized protein	19.5	19.55	10	30.23
427	E1BZG4	CHICK	Uncharacterized protein	19.43	19.5	19	20.96
428	P08836	CHICK	Farnesyl pyrophosphate synthase	19.41	19.44	11	31.06
429	P62207	CHICK	Serine/threonine-protein phosphatase PP1-beta catalytic subunit	19.37	19.48	10	35.47
430	E1C544	CHICK	Uncharacterized protein	19.34	21.8	13	11.8
431	Q8AXP2	CHICK	Coiled-coil domain-containing protein 80	19.33	19.41	11	14.72
432	P20136	CHICK	Glutathione S-transferase 2	19.3	22.15	17	55
433	Q98UJ8	CHICK	Branched-chain alpha-keto acid dehydrogenase E1-alpha subunit (Fragment)	19.24	19.28	14	33.56
434	E1C2K6	CHICK	Uncharacterized protein	19.22	19.46	13	9.77
435	E1BTX8	CHICK	Caldesmon	19.2	22.94	14	7.244
436	A0M8U0	CHICK	Capping protein (Actin filament) muscle Z-line, alpha 2	19.14	19.2	17	60.84
437	F1NQH8	CHICK	Uncharacterized protein	19.09	19.23	14	28.42
438	Q9DF58	CHICK	Integrin-linked kinase	19.02	19.12	11	23.89
439	F1NNS8	CHICK	Uncharacterized protein (Fragment)	18.99	21.23	16	45.49
440	E1C262	CHICK	Uncharacterized protein	18.98	19.05	10	10.73
441	F1NNX7	CHICK	Uncharacterized protein	18.97	21.38	10	3.899
442	Q5ZIZ0	CHICK	6-phosphogluconate dehydrogenase, decarboxylating	18.96	20.43	14	30.02
443	F1NID6	CHICK	Uncharacterized protein	18.96	18.98	12	27.87
444	E1BSN7	CHICK	Alpha-1,4 glucan phosphorylase	18.92	23.56	26	23.37
445	F2Z4L5	CHICK	60S ribosomal protein L7a (Fragment)	18.9	18.94	15	36.98
446	F1NV96	CHICK	Uncharacterized protein	18.88	23.66	15	7.338
447	Q5ZK22	CHICK	Uncharacterized protein	18.86	19.09	9	25.12
448	E1BXY6	CHICK	Uncharacterized protein	18.84	19.15	10	9.282
449	F1P4V1	CHICK	Fibrinogen alpha chain	18.8	18.91	17	19.16
450	F1P0N2	CHICK	AMP deaminase 1	18.78	18.87	11	16.69
451	P09653	CHICK	Tubulin beta-5 chain	18.76	37.89	58	60.76
452	P84169	CHICK	26S proteasome non-ATPase regulatory subunit 13	18.75	18.88	10	24.47
453	F1NT57	CHICK	Uncharacterized protein (Fragment)	18.73	22.26	21	47.22
454	E1C5U6	CHICK	Uncharacterized protein	18.71	18.76	10	14.3
455	F1NCI1	CHICK	AP complex subunit beta	18.64	38.04	22	23.46
456	H9KZP2	CHICK	Uncharacterized protein (Fragment)	18.58	29.75	19	44.17
457	F1NTM7	CHICK	Aspartate aminotransferase	18.55	18.62	15	34.71
458	Q5F426	CHICK	Pyruvate dehydrogenase E1 component subunit alpha	18.54	18.6	22	41.6
459	Q5F3G1	CHICK	Uncharacterized protein	18.49	18.6	13	24.71
460	Q5ZMM4	CHICK	Catalase	18.47	18.52	10	25.47
461	F1NNH9	CHICK	Uncharacterized protein	18.46	20.71	11	19.6
462	F1NDP8	CHICK	Uncharacterized protein	18.45	19.96	12	27.06
463	E1BSG5	CHICK	Uncharacterized protein (Fragment)	18.45	19.29	13	7.559
464	Q8UWC5	CHICK	Nuclear protein matrin 3	18.42	20.53	11	14.86
465	F1NIP5	CHICK	Uncharacterized protein (Fragment)	18.42	18.43	9	33.33
466	E1C8W4	CHICK	Ubiquitin carboxyl-terminal hydrolase	18.41	18.67	13	16.94
467	F1NAM2	CHICK	Lamin-B1	18.37	24.95	13	23.08
468	P51890	CHICK	Lumican	18.37	18.45	24	34.69
469	E1BU01	CHICK	Non-specific serine/threonine protein kinase	18.36	18.51	11	7.043
470	Q5ZK88	CHICK	Paraspeckle component 1	18.33	18.4	9	22.94
471	F1NYC4	CHICK	Uncharacterized protein (Fragment)	18.29	60.48	36	22.37
472	R9PXP8	CHICK	Uncharacterized protein	18.29	19.84	11	27.19
473	Q5ZHL7	CHICK	Uncharacterized protein	18.29	18.32	12	23.01
474	E1C7F4	CHICK	Uncharacterized protein	18.28	18.4	11	27.98
475	Q5F4A4	CHICK	Inosine-5'-monophosphate dehydrogenase	18.25	20.53	12	26.85
476	Q5F3T2	CHICK	Uncharacterized protein	18.2	18.58	17	27.91
477	E1C6R9	CHICK	Uncharacterized protein	18.19	19.64	20	68.02
478	E1BUZ0	CHICK	Uncharacterized protein	18.17	18.19	11	50.81
479	Q8UVD9	CHICK	Far upstream element-binding protein 2	18.15	18.23	14	19.64
480	Q5ZKC9	CHICK	14-3-3 protein zeta	18.12	26.18	21	51.43
481	Q2PBA1	CHICK	RNase L inhibitor	18.06	20.62	12	26.38
482	Q5F3E6	CHICK	Uncharacterized protein	18.04	22.27	15	26.84
483	Q5ZMF5	CHICK	Putative uncharacterized protein	18.04	18.04	10	20.37
484	E1C0F3	CHICK	Uncharacterized protein	18.04	18.04	12	56.52
485	P84173	CHICK	Prohibitin	18.02	18.17	16	44.12
486	H9KZC8	CHICK	Uncharacterized protein	18	18.02	10	33.82
487	F1NH21	CHICK	Hsc70-interacting protein	18	18	10	30.75
488	R4GJ67	CHICK	Uncharacterized protein	17.99	18.1	21	42.42
489	E1BZE6	CHICK	Uncharacterized protein	17.88	20.87	17	30.67
490	H9L1C2	CHICK	Transaldolase	17.88	20.12	11	28.19
491	E1BSL7	CHICK	Uncharacterized protein (Fragment)	17.87	20.06	12	29.06
492	E1C597	CHICK	Myosin-binding protein H	17.85	20.23	11	26.35
493	Q5ZMP6	CHICK	AP-2 complex subunit mu	17.85	17.88	13	27.25
494	F1NSE3	CHICK	Uncharacterized protein (Fragment)	17.84	18	9	15.61
495	F1NNS1	CHICK	Dolichyl-diphosphooligosaccharide--protein glycosyltransferase 48 kDa subunit	17.72	17.77	11	25.45
496	R4GI80	CHICK	Uncharacterized protein (Fragment)	17.72	17.77	10	20.39
497	F1NDP3	CHICK	Uncharacterized protein (Fragment)	17.67	17.85	10	13.83
498	P41239	CHICK	Tyrosine-protein kinase CSK	17.66	19.68	12	26.67
499	R4GJK6	CHICK	Uncharacterized protein (Fragment)	17.6	19.72	10	10.25
500	Q5ZJ21	CHICK	Uncharacterized protein	17.58	17.66	10	20.94
501	Q5ZLH7	CHICK	Uncharacterized protein	17.54	25.37	17	34.6
502	E1BSS1	CHICK	Uncharacterized protein	17.51	17.57	10	38.78
503	E1BZG2	CHICK	Uncharacterized protein	17.46	17.7	10	23.09
504	Q5ZLX2	CHICK	Eukaryotic translation initiation factor 2 subunit 1	17.44	17.49	12	35.56
505	P01994	CHICK	Hemoglobin subunit alpha-A	17.43	19.8	29	53.52
506	F1NVE5	CHICK	Uncharacterized protein	17.4	19.76	13	11.51
507	Q5ZIF4	CHICK	Putative uncharacterized protein	17.39	22.46	13	31.11
508	H9KZ88	CHICK	Guanine nucleotide-binding protein G(i) subunit alpha-2 (Fragment)	17.38	17.54	12	39.41
509	P21566	CHICK	Cofilin-2	17.36	17.41	15	59.64
510	E1C2E3	CHICK	Uncharacterized protein (Fragment)	17.28	17.36	12	42.61
511	F1NSP8	CHICK	Uncharacterized protein	17.2	17.88	12	13.86
512	O98229	CHICK	MHC class I B-F heavy chain (Fragment)	17.2	17.24	10	46.55
513	F1P0Y6	CHICK	Malic enzyme	17.17	17.34	11	16.46
514	F1NAT8	CHICK	Uncharacterized protein	17.13	17.2	22	26.59
515	R9PXM5	CHICK	Uncharacterized protein	17.09	17.21	17	51.09
516	Q9YIC3	CHICK	CFKBP/SMAP	17.05	17.1	15	23.74
517	P24797	CHICK	Sodium/potassium-transporting ATPase subunit alpha-2	16.99	37.17	24	24.78
518	F1N9H4	CHICK	Elongation factor 1-alpha	16.95	33.8	34	50.76
519	P01875	CHICK	Ig mu chain C region	16.95	17.06	35	44.39
520	E1C3T6	CHICK	Uncharacterized protein	16.91	16.97	10	37.07
521	F1P0G8	CHICK	Uncharacterized protein	16.87	16.96	11	9.018
522	F1NIN2	CHICK	Carboxypeptidase	16.87	16.94	13	21.87
523	R4GJ94	CHICK	Dynamin-like 120 kDa protein, mitochondrial	16.85	17.11	8	9.839
524	F1P1V2	CHICK	Uncharacterized protein	16.84	16.92	10	33.33
525	H9L047	CHICK	Acidic leucine-rich nuclear phosphoprotein 32 family member E	16.82	18.98	14	44.53
526	P47826	CHICK	60S acidic ribosomal protein P0	16.8	16.83	15	41.77
527	E1BZ19	CHICK	DNA topoisomerase 2	16.77	22	10	6.515
528	Q5ZML3	CHICK	Serine/arginine-rich splicing factor 1	16.71	16.81	12	31.52
529	F1NTQ2	CHICK	Uncharacterized protein (Fragment)	16.7	16.77	13	20.11
530	F1NVB1	CHICK	Protein-tyrosine-phosphatase	16.68	19.03	11	9.378
531	P07354	CHICK	Hyaluronan and proteoglycan link protein 1	16.64	16.69	15	33.52
532	E1C576	CHICK	Uncharacterized protein	16.63	17.16	10	8.265
533	E1BV44	CHICK	Uncharacterized protein	16.62	18.97	10	12.56
534	E1BS15	CHICK	Uncharacterized protein	16.6	18.89	11	20.77
535	Q5ZM25	CHICK	Obg-like ATPase 1	16.59	16.61	9	26.01
536	Q5ZM75	CHICK	Uncharacterized protein	16.55	16.73	9	22.37
537	F1NPQ0	CHICK	Uncharacterized protein	16.49	17.24	10	22.59
538	O42163	CHICK	Cochlin	16.43	20.21	17	28.88
539	Q92070	CHICK	Integrin beta	16.43	16.76	9	14.51
540	F1P2T2	CHICK	NADPH--cytochrome P450 reductase	16.43	16.57	12	18.2
541	O57535	CHICK	Nucleoside diphosphate kinase	16.43	16.48	12	58.82
542	E1BY27	CHICK	Uncharacterized protein	16.42	18.92	12	6.469
543	F1NPR8	CHICK	Uncharacterized protein	16.39	18.81	13	21.9
544	Q6DV79	CHICK	Signal transducer and activator of transcription 3	16.37	19.38	12	18.42
545	F1NCY5	CHICK	E3 UFM1-protein ligase 1	16.36	18.5	9	12.93
546	F1NM36	CHICK	Uncharacterized protein	16.32	18.53	12	21.69
547	F1NQD9	CHICK	Radixin (Fragment)	16.3	32.56	19	31.96
548	Q5ZLI9	CHICK	3-hydroxyisobutyrate dehydrogenase	16.29	16.31	9	33.93
549	E1C8A2	CHICK	Uncharacterized protein	16.28	16.4	9	23.88
550	F1NK96	CHICK	Uncharacterized protein	16.27	18.03	20	28.19
551	F1NSZ4	CHICK	Uncharacterized protein	16.26	16.33	9	26.96
552	Q5ZK84	CHICK	Alcohol dehydrogenase [NADP(+)]	16.23	16.31	10	35.78
553	Q90965	CHICK	Ras-related protein Rab-2A	16.22	16.23	11	51.89
554	E1BQT9	CHICK	Uncharacterized protein	16.21	16.23	9	36.23
555	F1NI79	CHICK	Uncharacterized protein (Fragment)	16.16	20.7	26	10.46
556	Q5ZKI1	CHICK	Chloride intracellular channel protein	16.13	16.15	10	41.8
557	F1NCU5	CHICK	Uncharacterized protein	16.11	18.33	10	6.453
558	Q5F3S3	CHICK	Uncharacterized protein	16.07	16.91	8	16.51
559	Q5ZID0	CHICK	NmrA-like family domain-containing protein 1	16.06	16.32	9	29.39
560	P07630	CHICK	Carbonic anhydrase 2	16.06	16.11	11	49.23
561	E1BYS6	CHICK	Uncharacterized protein	16.05	17.94	9	12.9
562	F1NEF7	CHICK	Uncharacterized protein	16.05	16.11	18	39.13
563	F1P304	CHICK	Uncharacterized protein (Fragment)	16.04	16.09	11	47.11
564	F1NBE3	CHICK	Uncharacterized protein	16.03	20.01	11	30.07
565	E1BV83	CHICK	Uncharacterized protein	16.03	16.53	10	4.171
566	Q90885	CHICK	Leucine zipper protein	16.03	16.03	11	27.68
567	F1NB94	CHICK	Uncharacterized protein	16.02	18.04	10	16.41
568	H9L016	CHICK	Sulfurtransferase	16.01	16.01	10	39.61
569	Q5ZIE0	CHICK	Uncharacterized protein	16	16.06	10	22.33
570	Q5ZKI0	CHICK	Calcium/calmodulin-dependent protein kinase type II delta chain	16	16	9	25.05
571	P09860	CHICK	Troponin C, slow skeletal and cardiac muscles	16	16	8	54.66
572	E1C852	CHICK	Uncharacterized protein	16	16	9	31.5
573	F1NH35	CHICK	Uncharacterized protein (Fragment)	15.99	16.04	10	26.18
574	F1NNK5	CHICK	Uncharacterized protein	15.95	18.03	13	50.9
575	F1ND23	CHICK	Uncharacterized protein (Fragment)	15.92	15.98	12	38.13
576	F1NNE7	CHICK	Uncharacterized protein	15.91	15.99	9	8.984
577	F1NH33	CHICK	Aldehyde dehydrogenase	15.89	16.95	10	20.82
578	F1NZW1	CHICK	Uncharacterized protein (Fragment)	15.88	16.04	12	11.6
579	Q98916	CHICK	Slow muscle troponin T	15.85	17.92	10	29.06
580	F1NXF1	CHICK	Uncharacterized protein	15.83	15.99	10	6.667
581	P70082	CHICK	Histone H2A.J	15.82	18.16	28	44.19
582	E1BUP6	CHICK	Uncharacterized protein (Fragment)	15.79	15.83	14	17.67
583	R4GF99	CHICK	Aminopeptidase N	15.78	15.97	11	11.32
584	E1BRI3	CHICK	Uncharacterized protein	15.78	15.85	10	17.88
585	Q5KTT9	CHICK	EIF4G-related protein NAT1	15.75	15.89	8	9.722
586	Q5F3B4	CHICK	Uncharacterized protein	15.74	17.61	10	25.41
587	Q5F3D2	CHICK	Uncharacterized protein	15.72	17.81	17	40.35
588	O42134	CHICK	Calpain small subunit (Fragment)	15.72	15.77	10	52.34
589	F1NCA2	CHICK	Glycerol-3-phosphate dehydrogenase	15.7	17.97	11	13.76
590	F1NIY3	CHICK	Programmed cell death protein 4	15.66	15.76	8	18.63
591	F1NWN4	CHICK	Uncharacterized protein	15.66	15.74	9	8.361
592	Q5ZK81	CHICK	S-(hydroxymethyl)glutathione dehydrogenase	15.66	15.72	10	29.14
593	E1C7S2	CHICK	Uncharacterized protein	15.59	17.74	13	32.2
594	E1BX03	CHICK	Uncharacterized protein	15.58	19.27	14	21.54
595	F2Z4K7	CHICK	40S ribosomal protein S3a	15.56	15.71	14	40.91
596	F1NBS9	CHICK	Uncharacterized protein	15.54	17.38	9	29.06
597	Q9PU47	CHICK	PDZ and LIM domain protein 3	15.51	17.22	11	41.59
598	R4GJX7	CHICK	Proteasome subunit alpha type-7	15.51	15.65	9	48.39
599	F1P0X3	CHICK	Uncharacterized protein	15.48	17.75	16	27.38
600	F1NJU7	CHICK	Tyrosine--tRNA ligase	15.46	19.38	12	19.17
601	Q5ZK86	CHICK	Uncharacterized protein	15.43	17.77	9	18.2
602	F1NNT7	CHICK	Uncharacterized protein	15.43	16.04	11	10.01
603	E1C1U8	CHICK	Uncharacterized protein	15.36	15.43	9	15.83
604	H9L074	CHICK	Uncharacterized protein	15.35	48.27	37	57
605	P12105	CHICK	Collagen alpha-1(III) chain (Fragments)	15.34	15.59	75	29.24
606	P35458	CHICK	Dynactin subunit 1	15.23	15.87	9	9.069
607	Q5ZMD9	CHICK	Uncharacterized protein	15.18	17.39	10	18.88
608	F1P531	CHICK	Uncharacterized protein	15.15	15.2	8	21.55
609	E1BTA0	CHICK	Uncharacterized protein	15.13	17.33	10	37.02
610	Q5ZI60	CHICK	Coronin	15.09	16.27	11	28.69
611	E1C4M0	CHICK	Uncharacterized protein	15.08	15.15	8	28.32
612	Q5ZMH1	CHICK	Septin-2	15.05	17.48	17	37.25
613	Q5ZKZ5	CHICK	Signal recognition particle subunit SRP72	15.05	15.9	10	17.59
614	Q5ZHZ0	CHICK	Spliceosome RNA helicase DDX39B	14.97	15.03	10	18.93
615	F1P2G2	CHICK	Uncharacterized protein (Fragment)	14.95	16.37	10	10.87
616	Q98UJ6	CHICK	Branched-chain alpha-keto acid dihydrolipoyl acyltransferase	14.94	17.17	8	19.88
617	F1NBW2	CHICK	Uncharacterized protein	14.9	15.14	11	19.45
618	Q5F469	CHICK	Uncharacterized protein	14.86	14.92	8	13.22
619	Q5F390	CHICK	Uncharacterized protein	14.86	14.91	7	14.6
620	E1BWU2	CHICK	Uncharacterized protein	14.84	14.91	9	23.98
621	F1NWG2	CHICK	Uncharacterized protein (Fragment)	14.83	15.85	11	22.03
622	F6UGI5	CHICK	Uncharacterized protein	14.83	15.02	13	58.05
623	Q85B99	CHICK	Cytochrome c oxidase subunit 2	14.83	14.98	25	56.39
624	E1BQH2	CHICK	Uncharacterized protein	14.82	15.69	10	9.171
625	Q5ZIK9	CHICK	Coatomer subunit epsilon	14.82	14.86	11	22.4
626	Q5ZI72	CHICK	Heterogeneous nuclear ribonucleoprotein D-like	14.81	14.88	8	29.24
627	F1NB02	CHICK	40S ribosomal protein S8	14.73	14.82	14	45.19
628	F1NT40	CHICK	Uncharacterized protein	14.72	14.83	9	47.47
629	F1NPC4	CHICK	Uncharacterized protein	14.7	69.05	64	56.36
630	Q9PTR5	CHICK	Lissencephaly-1 homolog	14.7	17.39	8	22.93
631	Q5ZIX2	CHICK	Uncharacterized protein	14.7	14.73	15	45.95
632	R4GKG6	CHICK	Uncharacterized protein	14.64	14.66	12	35.47
633	F1NZB4	CHICK	Uncharacterized protein	14.62	17.22	10	6.663
634	F1NVD4	CHICK	Adenylosuccinate synthetase (Fragment)	14.62	14.74	8	25.11
635	Q5ZJZ9	CHICK	Uncharacterized protein	14.61	14.69	10	20.59
636	F1NI02	CHICK	Argininosuccinate lyase (Fragment)	14.6	14.71	10	21.08
637	Q5ZLB3	CHICK	Uncharacterized protein	14.59	23.79	24	33.97
638	Q5ZJX9	CHICK	Proteasome subunit alpha type	14.59	14.65	10	51.04
639	Q5ZJ33	CHICK	Signal recognition particle subunit SRP68	14.57	14.67	8	18.11
640	F1NF84	CHICK	Uncharacterized protein (Fragment)	14.52	15.89	9	9.951
641	E1BQU2	CHICK	Uncharacterized protein	14.51	14.6	9	19.19
642	R4GLP7	CHICK	Citrate synthase	14.5	14.58	12	28.53
643	F1P1E0	CHICK	Cysteine--tRNA ligase, cytoplasmic	14.48	14.73	8	11.57
644	F1P5E7	CHICK	Uncharacterized protein	14.43	14.5	8	38.59
645	E1C8U4	CHICK	Uncharacterized protein (Fragment)	14.38	14.55	8	14.04
646	E1BZS2	CHICK	Uncharacterized protein	14.38	14.51	9	25.19
647	F1NNF7	CHICK	Succinate dehydrogenase [ubiquinone] iron-sulfur subunit, mitochondrial	14.35	14.67	12	35.17
648	Q5F3R8	CHICK	Uncharacterized protein	14.35	14.41	10	41.28
649	Q5ZI80	CHICK	Uncharacterized protein	14.33	14.85	10	20.54
650	E1BSP1	CHICK	Proactivator polypeptide	14.32	14.38	9	16.22
651	Q5ZJQ6	CHICK	Uncharacterized protein	14.28	16.15	8	18.89
652	Q90944	CHICK	Epiphycan	14.27	14.53	23	27.53
653	Q6XD56	CHICK	SWAN ribonucleoprotein	14.25	14.55	7	7.779
654	P19966	CHICK	Transgelin	14.24	14.37	14	52
655	Q5ZHQ3	CHICK	Uncharacterized protein	14.21	16.68	10	30
656	E1C1Q2	CHICK	Uncharacterized protein	14.2	14.34	9	4.215
657	Q05744	CHICK	Cathepsin D	14.18	14.24	9	24.62
658	R4GL04	CHICK	Aminoacylase-1	14.16	14.19	7	23
659	F1P493	CHICK	Uncharacterized protein	14.15	378.73	599	67.01
660	Q5ZM84	CHICK	Uncharacterized protein	14.14	14.19	8	11.38
661	F1NH05	CHICK	Uncharacterized protein	14.13	16.45	9	8.489
662	E1C8R1	CHICK	Probable ATP-dependent RNA helicase DDX6	14.1	16.95	10	20.08
663	E1BT77	CHICK	Uncharacterized protein	14.1	14.11	8	25.71
664	Q04205	CHICK	Tensin	14.09	14.25	7	5.906
665	P12957	CHICK	Caldesmon	14.08	16.51	9	11.93
666	F1NXD7	CHICK	Uncharacterized protein	14.08	14.19	8	9.697
667	F1P0A1	CHICK	Uncharacterized protein	14.06	14.55	9	19.58
668	O12945	CHICK	Vitronectin	14.05	14.14	9	22.52
669	E1BQD1	CHICK	Uncharacterized protein (Fragment)	14.05	14.05	7	34
670	E1BQI4	CHICK	Uncharacterized protein (Fragment)	14.04	14.06	9	19.92
671	Q5ZL37	CHICK	Succinyl-CoA ligase subunit beta	14.02	16.05	8	25
672	Q5ZIZ7	CHICK	Uncharacterized protein	14.02	14.1	7	16.06
673	F1NSA8	CHICK	Uncharacterized protein (Fragment)	14.02	14.03	12	55.32
674	E1BZS8	CHICK	Uncharacterized protein	14.01	14.2	10	42.21
675	F1NY09	CHICK	Uncharacterized protein	14.01	14.02	7	31.01
676	F1NZP8	CHICK	ER membrane protein complex subunit 1	14	16.02	9	11.68
677	E1BTV1	CHICK	Uncharacterized protein (Fragment)	14	14.02	11	34.51
678	Q5ZHW6	CHICK	Uncharacterized protein	14	14.02	7	28.75
679	F1NXH1	CHICK	Uncharacterized protein (Fragment)	14	14	7	25.57
680	E1C050	CHICK	Eukaryotic translation initiation factor 3 subunit F	14	14	8	25.9
681	E1BVU4	CHICK	Uncharacterized protein (Fragment)	14	14	8	80.91
682	F1NBZ7	CHICK	Serine/threonine-protein phosphatase	13.99	16.12	10	20.56
683	E1BX85	CHICK	Uncharacterized protein	13.98	14.02	8	33.89
684	B6V3H8	CHICK	CAPN2	13.91	14.07	9	17.43
685	Q5F428	CHICK	Eukaryotic translation initiation factor 3 subunit L	13.89	14.17	9	12.94
686	Q45QT1	CHICK	Soluble epoxide hydrolase	13.86	14.06	8	15.48
687	E1BQF9	CHICK	Uncharacterized protein	13.85	13.96	10	14.07
688	O93467	CHICK	GTP-binding protein	13.83	13.9	10	52.33
689	Q9YH06	CHICK	High mobility group protein B1	13.81	13.92	8	27.44
690	O42133	CHICK	Mu-calpain large subunit	13.8	16.51	10	16.22
691	F1NZ24	CHICK	Uncharacterized protein	13.79	13.85	10	22.07
692	P08284	CHICK	Histone H1.01	13.78	14.43	8	30.14
693	F2Z4M0	CHICK	Histone-binding protein RBBP4	13.77	16.05	9	17.18
694	E1BXC2	CHICK	Uncharacterized protein (Fragment)	13.77	13.83	9	31.91
695	F1NVA4	CHICK	Nucleophosmin (Fragment)	13.75	13.78	9	28.36
696	F1NPS0	CHICK	Uncharacterized protein (Fragment)	13.74	16.76	11	7.885
697	Q5ZKG5	CHICK	Low molecular weight phosphotyrosine protein phosphatase	13.73	13.79	8	58.23
698	I3VQH4	CHICK	Interleukin enhancer binding factor 3-like protein	13.72	13.86	8	10.64
699	F1NJR5	CHICK	Uncharacterized protein	13.7	18.63	12	6.557
700	E1C459	CHICK	Uncharacterized protein	13.7	15.9	10	9.606
701	E1C043	CHICK	Uncharacterized protein	13.69	15.94	14	43.87
702	Q4AEJ1	CHICK	Complement regulatory soluble protein	13.68	13.76	7	12.76
703	F1N9J1	CHICK	Uncharacterized protein	13.62	13.65	7	25.9
704	F2Z4K4	CHICK	60S ribosomal protein L5 (Fragment)	13.61	13.72	10	26.69
705	F1NYG4	CHICK	Uncharacterized protein	13.58	13.64	8	30.75
706	Q5ZK10	CHICK	NSFL1 cofactor p47	13.56	13.66	8	24.66
707	Q5ZMH8	CHICK	Uncharacterized protein	13.55	13.61	8	29.81
708	E1C8W3	CHICK	Uncharacterized protein	13.54	13.59	7	20.42
709	F1NCI6	CHICK	60S ribosomal protein L7 (Fragment)	13.53	13.65	10	29.8
710	F1NEX5	CHICK	Beta-hexosaminidase	13.52	15.29	10	20.15
711	F1NBV3	CHICK	Uncharacterized protein	13.51	13.89	7	23.08
712	Q8AXV0	CHICK	Endophilin-A2	13.5	14.02	10	29.16
713	P21868	CHICK	Casein kinase II subunit alpha	13.48	14.19	11	22.25
714	F1NEQ4	CHICK	Uncharacterized protein	13.47	17.88	10	7.669
715	Q6JHU8	CHICK	Prolyl 3-hydroxylase 1	13.47	13.54	9	13.38
716	E1BSA7	CHICK	Uncharacterized protein	13.46	13.77	10	11.64
717	F1P3V4	CHICK	Uncharacterized protein (Fragment)	13.45	13.6	7	16
718	O73790	CHICK	Heterochromatin-associated protein MENT	13.44	13.56	8	20.24
719	F1NKR1	CHICK	Alpha-mannosidase	13.41	17.57	10	8.239
720	F1P399	CHICK	Isoleucine--tRNA ligase, mitochondrial	13.4	13.62	8	10.1
721	F1P241	CHICK	Uncharacterized protein	13.4	13.46	7	27.06
722	F1NFC6	CHICK	Uncharacterized protein (Fragment)	13.38	13.58	11	30.15
723	E1C6T8	CHICK	Eukaryotic translation initiation factor 3 subunit I	13.37	13.5	9	35.69
724	E1BS97	CHICK	Non-specific serine/threonine protein kinase	13.37	13.47	7	19.39
725	E1C658	CHICK	Uncharacterized protein (Fragment)	13.35	13.47	10	59.88
726	F1NUL7	CHICK	Uncharacterized protein (Fragment)	13.32	13.91	8	8.783
727	O93378	CHICK	Signal transducer and activator of transcription	13.3	13.44	7	11.82
728	Q6R748	CHICK	Syntaxin-binding protein 1	13.27	15.38	9	17.85
729	E1BUS3	CHICK	Uncharacterized protein	13.26	19.65	11	4.501
730	F2Z4K8	CHICK	Calmodulin (Fragment)	13.25	15.41	15	58.11
731	F1NX60	CHICK	Fibulin-1	13.22	13.46	7	11.51
732	F1NX13	CHICK	Uncharacterized protein	13.15	13.23	8	24.52
733	R4GJZ8	CHICK	Uncharacterized protein	13.13	13.57	7	26.49
734	E1BXY5	CHICK	Uncharacterized protein	13.12	15.59	10	4.063
735	F1NH65	CHICK	Uncharacterized protein	13.1	13.2	8	16.77
736	F1NQ20	CHICK	Collagen alpha-1(IX) chain	13.1	13.17	13	21.2
737	E1BT96	CHICK	Uncharacterized protein	13.08	13.14	11	29.65
738	Q5ZLR5	CHICK	Cytochrome b-c1 complex subunit Rieske, mitochondrial	13.06	13.1	8	35.29
739	R4GHS7	CHICK	Uncharacterized protein (Fragment)	13	13.17	7	14.53
740	Q5ZMD0	CHICK	Uncharacterized protein	12.99	13.13	10	19.63
741	P70081	CHICK	Histone H4 type VIII	12.98	13.13	18	49.51
742	F1N8H6	CHICK	Heterochromatin protein 1-binding protein 3	12.97	13.13	9	13.6
743	E1BZ74	CHICK	Uncharacterized protein	12.95	13.26	7	10.31
744	Q5ZKJ2	CHICK	Uncharacterized protein	12.94	23.16	17	47.77
745	F1P555	CHICK	Uncharacterized protein	12.92	13.01	7	14.99
746	F6SU35	CHICK	Ribosomal protein	12.91	12.99	7	29.95
747	F1P291	CHICK	SPARC	12.91	12.97	7	23.49
748	F1NGG8	CHICK	Uncharacterized protein	12.9	13	7	12.01
749	F1NEI9	CHICK	Uncharacterized protein	12.83	16.88	10	10.87
750	E1C8Z0	CHICK	Dolichyl-diphosphooligosaccharide--protein glycosyltransferase subunit 2	12.78	12.94	10	19.97
751	R4GI86	CHICK	Uncharacterized protein	12.78	12.82	7	20.23
752	H9KZN4	CHICK	Hexokinase	12.77	25.25	13	17.23
753	Q5F374	CHICK	Uncharacterized protein	12.76	12.8	7	9.308
754	E1C2S3	CHICK	Uncharacterized protein	12.75	15.42	9	11.86
755	R4GFJ6	CHICK	Uncharacterized protein	12.75	12.9	7	27.37
756	Q5ZJQ2	CHICK	Phenylalanine--tRNA ligase alpha subunit	12.7	12.75	8	19.64
757	Q5ZMN3	CHICK	Prohibitin-2	12.68	14.83	12	33.22
758	E1BZJ3	CHICK	Uncharacterized protein	12.67	12.88	9	15.76
759	F1P4S3	CHICK	Uncharacterized protein	12.66	14.94	9	19.05
760	Q5ZMR2	CHICK	Uncharacterized protein	12.66	13.37	6	13.78
761	E1C6G6	CHICK	Uncharacterized protein	12.65	12.79	9	20.67
762	E1BV75	CHICK	Uncharacterized protein	12.63	12.72	7	26.79
763	A0A0A0MQ61	CHICK	Glutathione S-transferase	12.63	12.67	10	33.94
764	F1P331	CHICK	Uncharacterized protein (Fragment)	12.6	12.65	7	26.7
765	E1C0S4	CHICK	Uncharacterized protein	12.56	12.65	8	6.25
766	P02607	CHICK	Myosin light polypeptide 6	12.55	16.99	22	65.56
767	F1NV09	CHICK	Epithelial cell adhesion molecule	12.55	12.57	8	24.51
768	Q5ZMW3	CHICK	Apoptosis inhibitor 5	12.54	12.61	6	13
769	F1NVB3	CHICK	Uncharacterized protein (Fragment)	12.52	14.77	9	8.779
770	Q5F463	CHICK	Uncharacterized protein	12.49	12.51	7	12.38
771	Q5F3D8	CHICK	Uncharacterized protein	12.43	12.55	11	17.19
772	Q9DEG4	CHICK	Nebulin (Fragment)	12.42	54.53	39	39.82
773	F1P064	CHICK	Uncharacterized protein (Fragment)	12.42	17.42	11	10.18
774	Q91006	CHICK	Tropomodulin	12.41	12.52	8	30.08
775	F1NSP7	CHICK	26S protease regulatory subunit 4 (Fragment)	12.39	14.47	7	25.83
776	E1C1D1	CHICK	Annexin	12.39	12.43	7	16.56
777	Q5ZMA7	CHICK	Uncharacterized protein	12.34	12.42	10	26.92
778	Q5ZIZ5	CHICK	Uncharacterized protein	12.33	14.04	7	21.56
779	Q90ZK7	CHICK	Peptidyl-prolyl cis-trans isomerase	12.33	12.47	8	42.73
780	R4GM79	CHICK	Uncharacterized protein	12.32	12.88	7	10.03
781	F1N9D8	CHICK	Cathepsin B	12.3	12.37	9	26.18
782	F1NSS4	CHICK	Non-specific lipid-transfer protein (Fragment)	12.28	12.85	6	12.23
783	F1P5K0	CHICK	Uncharacterized protein (Fragment)	12.26	12.44	12	21.94
784	Q5ZK45	CHICK	Uncharacterized protein	12.26	12.39	7	12.06
785	R4GMC7	CHICK	Uncharacterized protein	12.22	18.17	11	22.56
786	Q5F3G9	CHICK	Uncharacterized protein	12.22	14.38	9	19.12
787	Q5ZMN1	CHICK	Uncharacterized protein	12.21	12.24	8	15.68
788	F5CST7	CHICK	Transporter associated with antigen presentation 2	12.2	14.45	8	12.86
789	Q5ZJV5	CHICK	Uncharacterized protein	12.19	12.21	9	38.01
790	Q1KME6	CHICK	Ras-related protein Rab-6A	12.15	14	8	42.79
791	Q8QFT4	CHICK	Cytochrome P-450	12.15	13.63	8	22.67
792	Q5ZLC7	CHICK	Microtubule-associated protein RP/EB family member 1	12.14	14.17	7	27.91
793	F1N822	CHICK	Uncharacterized protein	12.14	12.21	8	14.39
794	E1BUZ5	CHICK	Uncharacterized protein (Fragment)	12.1	12.1	12	64.18
795	Q90706	CHICK	CLE7	12.09	12.15	8	35.98
796	D5M8S2	CHICK	DJ-1	12.08	14.1	12	50.26
797	E1C3D8	CHICK	Phosphoinositide phospholipase C	12.06	14.25	8	10.41
798	E1BR14	CHICK	Uncharacterized protein	12.05	12.17	7	44.44
799	Q5ZLP8	CHICK	Insulin-like growth factor 2 mRNA-binding protein 3	12.04	15.36	11	15.58
800	Q90602	CHICK	Single stranded D box binding factor	12.04	12.2	12	32.12
801	F1NIN5	CHICK	Collectin-12	12.04	12.08	8	8.221
802	F1N954	CHICK	Proteasome subunit alpha type (Fragment)	12.03	12.03	9	25.67
803	Q5F3C9	CHICK	SH3 domain-binding glutamic acid-rich-like protein	12.03	12.03	11	55.26
804	P02565	CHICK	Myosin-3	12.02	343.34	526	62.01
805	F1NG02	CHICK	Uncharacterized protein	12.02	26.89	20	1.601
806	Q5ZLG1	CHICK	Ras-related protein Rab-18	12.02	14.04	7	43.2
807	F1NXW3	CHICK	Uncharacterized protein (Fragment)	12.01	14.01	10	44.74
808	P13127	CHICK	F-actin-capping protein subunit alpha-1	12.01	14.01	13	41.26
809	H9L0B9	CHICK	Uncharacterized protein	12.01	12.55	7	10.31
810	F1NG33	CHICK	Uncharacterized protein (Fragment)	12.01	12.1	7	21.55
811	Q5ZM63	CHICK	Uncharacterized protein	12.01	12.01	8	22.92
812	F1NYT7	CHICK	Uncharacterized protein (Fragment)	12	14	9	18.38
813	Q5ZJY1	CHICK	Uncharacterized protein	12	14	7	39.6
814	H9L011	CHICK	Uncharacterized protein	12	13.16	12	19.08
815	Q5ZKR9	CHICK	Uncharacterized protein	12	12	8	45
816	F1NDE8	CHICK	Uncharacterized protein	12	12	11	42.42
817	Q5ZM28	CHICK	Uncharacterized protein	11.97	12.04	8	45.45
818	Q5ZMI9	CHICK	Uncharacterized protein	11.96	12.13	7	17.58
819	F1NPF0	CHICK	Eukaryotic translation initiation factor 2 subunit 3	11.94	12.06	7	17.8
820	Q5ZLX0	CHICK	Uncharacterized protein	11.93	12.07	8	43.59
821	F1NX90	CHICK	Uncharacterized protein (Fragment)	11.93	11.97	7	19.44
822	P05081	CHICK	Adenylate kinase isoenzyme 1	11.91	12.04	9	40.72
823	F1P5I8	CHICK	Uncharacterized protein	11.91	11.99	7	15.99
824	E1C1V3	CHICK	Plakoglobin	11.85	19.62	11	16.06
825	Q4JK63	CHICK	20-hydroxysteroid dehydrogenase	11.85	11.88	7	35.14
826	Q9IAY5	CHICK	Protein syndesmos	11.84	11.92	7	32.17
827	P84175	CHICK	40S ribosomal protein S12	11.83	11.89	11	62.88
828	F1N914	CHICK	Pyrroline-5-carboxylate reductase	11.83	11.86	7	27.36
829	Q5ZM91	CHICK	cAMP-dependent protein kinase type I-alpha regulatory subunit	11.82	12.01	8	18.85
830	F1NRM8	CHICK	Endoplasmic reticulum resident protein 29 (Fragment)	11.82	11.9	9	34.48
831	E1C319	CHICK	Uncharacterized protein	11.82	11.86	8	31.99
832	E1BY97	CHICK	Uncharacterized protein	11.81	11.95	8	18.07
833	F1P0J0	CHICK	Elongation factor G, mitochondrial	11.8	11.94	6	10.03
834	E1BR38	CHICK	Argininosuccinate synthase	11.8	11.88	6	19.23
835	E1BWS3	CHICK	Uncharacterized protein	11.78	11.96	8	26.54
836	E1BYP0	CHICK	Uncharacterized protein	11.74	11.83	6	12.3
837	Q5ZIR1	CHICK	Endophilin-B1	11.74	11.81	8	19.95
838	P10184	CHICK	Ovoinhibitor	11.73	11.79	12	23.94
839	F1NPJ8	CHICK	Glutathione peroxidase (Fragment)	11.72	11.89	8	34.39
840	Q9DEH3	CHICK	Diaphanous homologue	11.71	14.42	9	6.784
841	Q5XNV3	CHICK	Cytoplasmic activation-proliferation-associated protein 1	11.71	11.81	10	12.54
842	H9L135	CHICK	Uncharacterized protein	11.7	11.73	8	44.92
843	Q5ZIR7	CHICK	Uncharacterized protein	11.69	11.73	7	55.22
844	R4GJ95	CHICK	Uncharacterized protein	11.68	11.75	7	30.15
845	F1NBB0	CHICK	2-methoxy-6-polyprenyl-1,4-benzoquinol methylase, mitochondrial	11.68	11.73	7	25.4
846	R4GH86	CHICK	Glutathione peroxidase (Fragment)	11.67	11.73	9	64.29
847	F1N9R2	CHICK	Uncharacterized protein	11.66	11.81	8	25.74
848	A2N884	CHICK	VH1 protein (Fragment)	11.65	11.74	12	53.33
849	Q5ZI00	CHICK	Uncharacterized protein	11.64	11.83	10	32.01
850	Q5ZLF7	CHICK	Importin subunit alpha	11.64	11.74	8	17.47
851	F1NF35	CHICK	Uncharacterized protein (Fragment)	11.63	13.01	10	26.89
852	F1NPP4	CHICK	Uncharacterized protein	11.63	11.78	7	9.319
853	E1BQZ7	CHICK	Uncharacterized protein	11.59	13.89	8	7.321
854	E1C041	CHICK	Uncharacterized protein	11.58	11.73	7	17.38
855	F1NBA6	CHICK	Uncharacterized protein	11.57	12.3	7	3.081
856	E1BZH9	CHICK	Uncharacterized protein	11.56	11.91	15	33.97
857	Q5ZLB6	CHICK	Uncharacterized protein	11.54	11.61	8	22.43
858	Q5ZHM4	CHICK	Uncharacterized protein	11.54	11.61	7	18.35
859	Q5ZJV0	CHICK	Uncharacterized protein	11.51	11.59	7	23.84
860	E1BU93	CHICK	Uncharacterized protein	11.5	12.93	20	32.08
861	Q9W744	CHICK	DEAD-box RNA helicase	11.48	29.42	18	23.53
862	Q197X2	CHICK	Apolipoprotein B	11.47	15.73	11	2.203
863	Q5ZHY2	CHICK	Uncharacterized protein	11.45	11.55	12	17.21
864	Q5ZMQ4	CHICK	Uncharacterized protein	11.44	11.53	8	19.67
865	E1C2F4	CHICK	Uncharacterized protein	11.44	11.5	8	38.39
866	Q9YGL9	CHICK	Sarcoplasmic/endoplasmic reticulum calcium ATPase 3	11.42	36.72	25	20.83
867	F1NDN5	CHICK	Uncharacterized protein	11.42	22.38	16	27.44
868	Q8QGD9	CHICK	Galectin	11.39	11.45	7	19.88
869	Q5ZIR6	CHICK	Uncharacterized protein	11.34	11.39	8	42.01
870	E1BTY4	CHICK	Sorting nexin	11.33	11.38	6	12.5
871	P67966	CHICK	Cysteine and glycine-rich protein 1	11.33	11.37	8	41.67
872	P33879	CHICK	Sodium/potassium-transporting ATPase subunit beta-3	11.32	11.41	6	27.14
873	F1P5X5	CHICK	Uncharacterized protein (Fragment)	11.3	11.35	6	15.42
874	F1P4U4	CHICK	Ubiquitin carboxyl-terminal hydrolase (Fragment)	11.29	13.71	7	6.413
875	E1C5D5	CHICK	Uncharacterized protein	11.29	13.53	7	6.532
876	Q25C36	CHICK	Olfactomedin-like protein 3	11.27	11.35	9	24.49
877	F1NF80	CHICK	Uncharacterized protein (Fragment)	11.24	11.35	7	28.18
878	E1C832	CHICK	Uncharacterized protein	11.23	11.51	7	3.538
879	Q5F3W4	CHICK	Uncharacterized protein	11.22	11.35	6	19.28
880	F1NDG1	CHICK	Mitogen-activated protein kinase (Fragment)	11.21	13.3	7	24.24
881	E1BQF6	CHICK	Uncharacterized protein	11.21	12.21	8	16.67
882	Q9PW72	CHICK	PDZ and LIM domain protein 4	11.21	11.26	6	21.52
883	F1NG08	CHICK	Uncharacterized protein	11.19	20.99	14	3.194
884	Q9YGW6	CHICK	Ezrin	11.18	21.94	12	19.49
885	E1C2F7	CHICK	Uncharacterized protein	11.17	11.38	7	6.004
886	Q5ZLE6	CHICK	Eukaryotic translation initiation factor 3 subunit H	11.16	11.28	7	22.13
887	P08251	CHICK	Sodium/potassium-transporting ATPase subunit beta-1	11.14	11.34	7	25.57
888	E1BQH9	CHICK	Uncharacterized protein	11.13	17.81	9	5.563
889	E1C4M6	CHICK	Ubiquitin carboxyl-terminal hydrolase (Fragment)	11.13	11.34	9	20
890	Q5ZHW8	CHICK	Uncharacterized protein	11.1	11.15	8	31.79
891	R4GLZ5	CHICK	Uncharacterized protein	11.09	11.14	6	12.52
892	F1P470	CHICK	D-dopachrome decarboxylase	11.08	11.49	7	44.92
893	F1N854	CHICK	Uncharacterized protein	11.08	11.15	6	29.82
894	Q5ZK70	CHICK	Uncharacterized protein	11.07	11.25	7	21.25
895	R4GHZ6	CHICK	Calretinin	11.04	11.14	6	22.19
896	Q5ZM47	CHICK	Serine/threonine-protein phosphatase	11.03	11.09	7	32.36
897	Q9DD46	CHICK	Aldehyde dehydrogenase	11.01	17.15	9	16.41
898	Q5ZM56	CHICK	Serine/threonine-protein phosphatase 2A activator	11.01	11.29	7	22.43
899	F1N9G6	CHICK	Uncharacterized protein	11.01	11.06	7	31.7
900	F1P0Z6	CHICK	Uncharacterized protein	11	11.8	8	8.757
901	Q5ZJ47	CHICK	Uncharacterized protein	11	11.06	8	20.51
902	E1BSC0	CHICK	Uncharacterized protein	10.99	11.27	6	7.191
903	F1NBD0	CHICK	Uncharacterized protein	10.99	11.05	8	26.61
904	R4GJD3	CHICK	Uncharacterized protein	10.99	11.04	6	11.04
905	E1BT82	CHICK	Uncharacterized protein	10.98	11.03	6	27.36
906	Q5ZKZ8	CHICK	Uncharacterized protein	10.97	13.33	8	12.43
907	F1NJ73	CHICK	Adenylate kinase (Fragment)	10.97	13.11	8	35.06
908	E1BW83	CHICK	Uncharacterized protein (Fragment)	10.93	11.08	6	14.56
909	Q5ZLR8	CHICK	Uncharacterized protein	10.92	13.16	8	15.68
910	P79781	CHICK	Ubiquitin-40S ribosomal protein S27a	10.9	14.75	11	53.21
911	F1NZM1	CHICK	Eukaryotic translation initiation factor 3 subunit E	10.88	11.19	8	15.96
912	F1NLE4	CHICK	Glutathione synthetase	10.87	13	8	18.35
913	F1NH70	CHICK	Uncharacterized protein	10.87	10.92	8	21.08
914	F1NXX9	CHICK	Uncharacterized protein (Fragment)	10.86	10.93	6	15.88
915	F1NGF6	CHICK	Uncharacterized protein	10.82	164.46	117	31.88
916	F1P3B8	CHICK	Sister chromatid cohesion protein PDS5 homolog B	10.8	13.71	9	6.362
917	O93327	CHICK	Core histone macro-H2A.1	10.79	13.45	9	29.3
918	Q5ZLY3	CHICK	Uncharacterized protein	10.76	13.56	12	23.3
919	F1P299	CHICK	Uncharacterized protein	10.76	11.08	6	24.48
920	Q5ZMV5	CHICK	Actin-related protein 2/3 complex subunit 5	10.74	11.04	10	54.3
921	F1NCV7	CHICK	S-methyl-5'-thioadenosine phosphorylase	10.71	11.97	6	27.5
922	F1NSA7	CHICK	Uncharacterized protein	10.71	10.87	9	8.214
923	F1NM72	CHICK	Uncharacterized protein	10.68	10.85	6	17.11
924	F1NVQ5	CHICK	Uncharacterized protein	10.67	12.78	6	5.653
925	R4GLK3	CHICK	Uncharacterized protein	10.66	10.82	7	29.73
926	H9KZZ3	CHICK	Uncharacterized protein	10.63	12.81	8	8.966
927	F1NHK3	CHICK	Osteoclast-stimulating factor 1	10.63	10.72	6	34.11
928	Q5ZLB5	CHICK	Putative uncharacterized protein	10.62	14.18	13	33.82
929	E1C6A3	CHICK	Uncharacterized protein	10.62	10.81	6	13.18
930	Q5ZMT8	CHICK	Uncharacterized protein	10.61	10.65	5	6.413
931	R4GGD5	CHICK	Uncharacterized protein	10.6	10.67	7	23.3
932	Q4L2A6	CHICK	Flavin-containing monooxygenase 3 (Fragment)	10.59	12.83	7	12.42
933	F1NWD1	CHICK	Hydroxymethylglutaryl-CoA lyase, mitochondrial	10.59	10.7	6	24.76
934	Q5ZHW4	CHICK	Ras-related protein Rab-5B	10.59	10.62	8	43.26
935	F1NB26	CHICK	Uncharacterized protein	10.55	10.66	7	15.43
936	F1NHH9	CHICK	D-beta-hydroxybutyrate dehydrogenase, mitochondrial	10.55	10.64	6	19.53
937	O13255	CHICK	2',5'-oligo adenylate synthetase A (Fragment)	10.53	13.35	7	15.76
938	B6ZLK1	CHICK	FACT complex subunit SSRP1	10.53	10.71	9	11.76
939	R4GG92	CHICK	Uncharacterized protein (Fragment)	10.48	10.59	6	26.16
940	E1C8N4	CHICK	Uncharacterized protein	10.47	10.61	8	3.862
941	F1NJW0	CHICK	Uncharacterized protein	10.43	12.22	8	5.087
942	E1BS94	CHICK	Uncharacterized protein (Fragment)	10.41	10.44	5	12.1
943	Q683M9	CHICK	Adenylosuccinate lyase	10.41	10.44	5	12.58
944	E1C4B8	CHICK	Phosphomannomutase (Fragment)	10.36	10.45	5	25.1
945	E1C2A1	CHICK	Uncharacterized protein	10.34	10.42	10	18.51
946	E1BWS2	CHICK	Uncharacterized protein	10.33	10.36	5	19.11
947	F1NK59	CHICK	Uncharacterized protein (Fragment)	10.32	12.61	7	11.53
948	F1NUU6	CHICK	Uncharacterized protein	10.31	10.33	5	14.84
949	F1N9Q2	CHICK	Lactoylglutathione lyase (Fragment)	10.28	10.39	7	37.84
950	F1NSW3	CHICK	Uncharacterized protein	10.27	10.44	8	11.28
951	F1NN16	CHICK	Uncharacterized protein (Fragment)	10.27	10.37	7	42.86
952	Q98TH5	CHICK	Ribosomal protein S11	10.22	12.57	7	30.38
953	O42094	CHICK	Alpha1 integrin	10.2	13.05	7	7.515
954	F1NZW7	CHICK	Peptidyl-prolyl cis-trans isomerase	10.19	11.92	7	28.38
955	Q1G1I6	CHICK	PACSIN 3	10.19	10.23	6	17.16
956	Q5ZL97	CHICK	Uncharacterized protein	10.18	10.84	6	8.803
957	Q5ZK03	CHICK	Protein transport protein Sec23A	10.17	19.84	12	17.99
958	D5LPR1	CHICK	Fascin	10.16	10.2	5	13.27
959	E1C0K1	CHICK	Uncharacterized protein	10.15	10.21	7	47.75
960	Q5ZI61	CHICK	Uncharacterized protein	10.14	10.57	6	11.83
961	P42324	CHICK	Hippocalcin-like protein 1	10.14	10.28	6	29.02
962	R4GIU0	CHICK	Uncharacterized protein	10.12	10.15	5	19.27
963	F1P5R7	CHICK	Uncharacterized protein	10.12	10.14	6	12.22
964	Q5ZM36	CHICK	Eukaryotic initiation factor 4A-III	10.11	16.29	11	18.2
965	Q5ZHY1	CHICK	Uncharacterized protein	10.1	16.21	12	45.81
966	F1NIX4	CHICK	Uncharacterized protein (Fragment)	10.09	10.1	7	27.47
967	F1NEQ6	CHICK	Proteasome subunit alpha type (Fragment)	10.09	10.1	8	30.12
968	E1BVC4	CHICK	Uncharacterized protein	10.09	10.1	6	24.06
969	Q5ZJW4	CHICK	Vesicle-trafficking protein SEC22b	10.08	10.09	8	32.09
970	E1C0T6	CHICK	Uncharacterized protein	10.07	12.09	9	9.402
971	F1NBV9	CHICK	Uncharacterized protein	10.07	10.21	8	5.122
972	F1P3P3	CHICK	Uncharacterized protein	10.07	10.08	6	32.84
973	E1BZI3	CHICK	Uncharacterized protein	10.07	10.07	5	34.72
974	E1BRU3	CHICK	Uncharacterized protein	10.06	10.17	7	14.37
975	Q5ZKA4	CHICK	Eukaryotic translation initiation factor 3 subunit J	10.06	10.11	6	24.21
976	P07583	CHICK	Beta-galactoside-binding lectin	10.05	10.09	12	35.56
977	Q5ZJJ3	CHICK	Uncharacterized protein	10.04	13.49	7	27.98
978	F1NNW1	CHICK	Putative helicase MOV-10	10.04	12.27	6	6.929
979	E1C2H4	CHICK	Uncharacterized protein	10.04	12.06	6	12.35
980	Q5ZK19	CHICK	Uncharacterized protein	10.04	10.04	8	40.54
981	Q2LK96	CHICK	Lung lectin	10.04	10.04	8	40.4
982	F1N9B7	CHICK	Uncharacterized protein	10.02	10.88	8	22.08
983	R4GH41	CHICK	Uncharacterized protein	10.02	10.11	5	14.68
984	Q5F334	CHICK	Leucine-rich repeat-containing protein 59	10.02	10.05	5	15.63
985	Q5F464	CHICK	Lipoma-preferred partner homolog	10.02	10.03	5	14.4
986	F1N8P1	CHICK	Neuropilin-1	10.01	12.08	6	8.425
987	R4GIN3	CHICK	Uncharacterized protein	10.01	12.01	7	18.13
988	E1C937	CHICK	Uncharacterized protein	10.01	10.03	13	41.28
989	R4GGE2	CHICK	Uncharacterized protein	10.01	10.02	7	10.31
990	Q5ZLD5	CHICK	Uncharacterized protein	10.01	10.02	7	22.84
991	Q5F4B7	CHICK	Putative uncharacterized protein	10.01	10.01	7	21.85
992	P19753	CHICK	Parvalbumin, thymic	10.01	10.01	6	57.8
993	Q5ZKU5	CHICK	Ras-related protein Rab-14	10	12	6	37.21
994	Q5ZJ29	CHICK	Uncharacterized protein	10	10.52	6	15.95
995	F1NJF0	CHICK	Uncharacterized protein (Fragment)	10	10.01	6	23.19
996	E1C9E5	CHICK	Uncharacterized protein	10	10.01	6	16.58
997	F1P010	CHICK	Uncharacterized protein (Fragment)	10	10	7	33.93
998	F1NT44	CHICK	Translin	10	10	5	23.14
999	E1BWI3	CHICK	Uncharacterized protein	10	10	7	23.47
1000	R4GK96	CHICK	Uncharacterized protein	10	10	6	32.73
1001	P67883	CHICK	60S ribosomal protein L30	10	10	7	40
1002	P21611	CHICK	Beta-2-microglobulin	10	10	11	55.46
1003	O57580	CHICK	High molecular mass nuclear antigen (Fragment)	9.98	10.04	7	9.296
1004	Q5ZKQ2	CHICK	Uncharacterized protein	9.97	10.04	6	41.6
1005	E1C9J2	CHICK	Uncharacterized protein (Fragment)	9.96	10.06	8	37.13
1006	Q90679	CHICK	Thymocyte nuclear protein 1	9.96	10.01	5	19.42
1007	F1NWS6	CHICK	Uncharacterized protein	9.94	12.43	7	19.54
1008	P67881	CHICK	Cytochrome c	9.94	9.98	8	41.9
1009	R4GID9	CHICK	Uncharacterized protein	9.94	9.98	6	46.36
1010	E1BQN9	CHICK	Uncharacterized protein	9.92	12.28	7	34.39
1011	P42558	CHICK	GTP-binding nuclear protein Ran	9.92	10.01	9	27.31
1012	F1N903	CHICK	Uncharacterized protein	9.91	9.99	5	15.68
1013	F1P156	CHICK	Uncharacterized protein	9.89	12.12	7	28.93
1014	F1NL71	CHICK	Uncharacterized protein	9.88	11.95	7	15.8
1015	F1NZC0	CHICK	Aldose 1-epimerase	9.88	9.97	5	23.55
1016	E1C6G9	CHICK	Uncharacterized protein	9.86	14.16	8	8.113
1017	F1NH40	CHICK	Uncharacterized protein	9.86	12.07	7	7.576
1018	E1BQA5	CHICK	Uncharacterized protein	9.85	11.24	6	12.06
1019	F1NT10	CHICK	Uncharacterized protein	9.82	12.53	6	5.28
1020	Q5ZLG7	CHICK	Uncharacterized protein	9.81	20.76	20	42.28
1021	O93481	CHICK	Chromobox protein (CHCB2)	9.79	9.93	9	48.28
1022	F1P5V9	CHICK	Uncharacterized protein (Fragment)	9.77	10.53	8	22.92
1023	Q5ZL33	CHICK	Serine-threonine kinase receptor-associated protein	9.77	9.83	6	20
1024	R4GL55	CHICK	Uncharacterized protein	9.77	9.8	5	20.3
1025	R4GHV0	CHICK	Uncharacterized protein	9.74	11.17	8	21.91
1026	O93419	CHICK	Collagen XVIII	9.73	9.84	5	4.762
1027	Q9PTD6	CHICK	Ribosomal protein S6 (Fragment)	9.72	9.81	6	28.34
1028	F1P1K3	CHICK	Uncharacterized protein (Fragment)	9.71	11.84	9	19.16
1029	R4GFH1	CHICK	Uncharacterized protein	9.71	10.87	9	24.49
1030	F1NE97	CHICK	Nuclear migration protein nudC	9.7	9.84	6	19.06
1031	Q5ZI86	CHICK	Uncharacterized protein	9.68	15.1	10	25
1032	D0VX30	CHICK	Cytochrome b-c1 complex subunit 7	9.67	10.27	8	50
1033	Q90997	CHICK	Transferrin receptor protein 1	9.64	9.78	6	9.149
1034	H9KZ27	CHICK	Uncharacterized protein	9.62	22.11	18	23.75
1035	Q5ZLK3	CHICK	Uncharacterized protein	9.62	11.73	9	12.95
1036	Q5ZK33	CHICK	LETM1 and EF-hand domain-containing protein 1, mitochondrial	9.62	9.91	7	12.37
1037	E1C7J0	CHICK	Uncharacterized protein	9.61	9.72	6	19.81
1038	F1NRP8	CHICK	Uncharacterized protein	9.59	17.63	10	1.087
1039	A0A547	CHICK	Glycinamide ribonucleotide synthetase-aminoimidazole ribonucleotide synthetase-glycinamide ribonucleotide transformylase	9.59	9.96	8	8.774
1040	Q90687	CHICK	Tyrosine-protein phosphatase non-receptor type 11	9.58	9.79	8	14.5
1041	B3Y932	CHICK	APEX nuclease	9.57	11.76	7	25.33
1042	F1NL88	CHICK	Uncharacterized protein	9.57	9.74	6	22.11
1043	Q5ZIF1	CHICK	Adipocyte plasma membrane-associated protein	9.57	9.62	7	16.39
1044	F1NZY9	CHICK	NADH-cytochrome b5 reductase	9.56	9.71	9	20.6
1045	Q5ZKP1	CHICK	Uncharacterized protein	9.55	9.65	7	20.39
1046	E1C878	CHICK	Glucosamine-6-phosphate isomerase	9.54	9.6	5	22.91
1047	Q5F3P0	CHICK	Uncharacterized protein	9.53	11.98	7	15.67
1048	H9L023	CHICK	Nicalin	9.52	9.62	5	10.14
1049	E1C1Q6	CHICK	Uncharacterized protein	9.51	10.75	9	22.92
1050	O42417	CHICK	Serine protease (Fragment)	9.51	9.59	6	21.84
1051	Q6J613	CHICK	Invariant chain isoform p41	9.49	11.72	7	27.97
1052	P26007	CHICK	Integrin alpha-6	9.47	11.69	8	8.955
1053	Q5ZJA5	CHICK	Uncharacterized protein	9.47	11.34	6	29.46
1054	F1NZE1	CHICK	Uncharacterized protein	9.45	11.8	6	8.533
1055	E1BUN0	CHICK	Uncharacterized protein	9.44	11.68	6	17.27
1056	Q8AYP9	CHICK	ATP-dependent 6-phosphofructokinase	9.42	17.4	13	17.66
1057	F1N872	CHICK	Uncharacterized protein (Fragment)	9.42	9.57	5	19.93
1058	E1C7E1	CHICK	Uncharacterized protein	9.42	9.49	5	48.92
1059	E1BRA6	CHICK	Uncharacterized protein	9.41	9.75	10	12.3
1060	Q90892	CHICK	Guanylate binding protein	9.4	11.96	6	11.11
1061	F1NZC2	CHICK	AP-3 complex subunit mu-1	9.39	9.7	7	18.18
1062	A2NBE2	CHICK	Gallus domesticus skeletal muscle mRNA	9.38	11.55	8	11.27
1063	E1C3A3	CHICK	Uncharacterized protein	9.37	9.54	5	19.6
1064	F1P372	CHICK	Uncharacterized protein	9.35	11.91	7	8.673
1065	Q5ZI93	CHICK	Uncharacterized protein	9.35	9.43	5	24.39
1066	F1N9I7	CHICK	Probable carboxypeptidase PM20D1	9.33	11.48	6	12.57
1067	Q5ZMF7	CHICK	Uncharacterized protein	9.32	9.53	6	14.7
1068	H9L0F7	CHICK	Uncharacterized protein	9.32	9.38	5	6.095
1069	F1NWQ6	CHICK	Agrin	9.29	11.55	9	3.341
1070	Q91956	CHICK	Gallus gallus mouse dbpB/YB-1 protein homologue, complete cds, clone CLFEST34	9.29	9.39	16	29.14
1071	F1NY41	CHICK	Uncharacterized protein	9.28	11.54	7	16.07
1072	Q5ZK63	CHICK	Activated RNA polymerase II transcriptional coactivator p15	9.28	9.43	5	38.1
1073	Q98UC3	CHICK	Ubiquitin fusion-degradation 1-like protein	9.28	9.34	5	18.89
1074	R4GIU6	CHICK	Uncharacterized protein (Fragment)	9.27	12.09	6	14.13
1075	Q5ZIZ6	CHICK	Uncharacterized protein	9.27	9.37	5	13.95
1076	F1NFT8	CHICK	WD repeat-containing protein 61	9.26	9.39	5	29.51
1077	P08636	CHICK	40S ribosomal protein S17	9.25	9.38	9	48.89
1078	R4GGJ0	CHICK	Uncharacterized protein	9.24	10.02	7	35.62
1079	F1NVF2	CHICK	Uncharacterized protein	9.23	10.19	6	20.36
1080	E1BY89	CHICK	Uncharacterized protein	9.23	9.31	10	42.14
1081	H9KYU8	CHICK	Uncharacterized protein	9.23	9.28	6	36.46
1082	E1BVP1	CHICK	Uncharacterized protein (Fragment)	9.22	11.82	7	6.948
1083	F1NLE7	CHICK	Uncharacterized protein	9.22	9.35	7	17.33
1084	F1NUQ3	CHICK	Heart fatty acid binding protein	9.2	11.39	9	42.11
1085	F1N9Y8	CHICK	Uncharacterized protein	9.2	9.3	6	8.333
1086	F1N829	CHICK	Uncharacterized protein	9.17	9.25	5	6.98
1087	Q49B65	CHICK	EF hand-containing protein 1	9.17	9.23	5	24.37
1088	F1NJ45	CHICK	Calpain-3	9.15	11.54	6	10.12
1089	Q70YQ8	CHICK	Mucin protein (Fragment)	9.15	9.2	5	44.72
1090	E1C7K6	CHICK	Uncharacterized protein	9.14	9.32	6	9.321
1091	F1N9Y1	CHICK	Uncharacterized protein	9.12	14.01	7	2.364
1092	Q5ZKX0	CHICK	Uncharacterized protein	9.12	9.2	6	6.675
1093	F1NG89	CHICK	Ubiquitin carboxyl-terminal hydrolase (Fragment)	9.09	9.15	6	8.483
1094	Q8QG67	CHICK	Glutathione peroxidase	9.05	9.15	6	36.47
1095	F1P4X5	CHICK	Uncharacterized protein	9.03	9.13	5	5.712
1096	R4GJP6	CHICK	Uncharacterized protein	9.01	17.05	10	28.36
1097	F1NHD8	CHICK	Uncharacterized protein (Fragment)	9.01	9.22	7	40.11
1098	F5ANT0	CHICK	Neuroblastoma RAS viral oncogene-like protein	9	11.69	8	43.92
1099	E1BSF5	CHICK	Branched-chain-amino-acid aminotransferase	9	9.06	5	17.62
1100	F1P053	CHICK	DnaJ homolog subfamily C member 3	8.97	11.44	6	12.5
1101	H9KZT7	CHICK	Uncharacterized protein (Fragment)	8.97	11.29	5	16.41
1102	E1BXF2	CHICK	Protein kinase C	8.97	9.3	5	8.543
1103	E1C6L7	CHICK	Uncharacterized protein	8.97	9.04	5	21.92
1104	E1BT18	CHICK	Uncharacterized protein	8.96	11.25	7	10.42
1105	F1P1A8	CHICK	Uncharacterized protein	8.95	10.71	6	6.174
1106	E1BYL1	CHICK	Uncharacterized protein	8.94	9.11	5	22.35
1107	Q09121	CHICK	Eukaryotic translation initiation factor 5A-1	8.94	9.09	8	34.03
1108	Q5F3Y0	CHICK	Uncharacterized protein	8.94	9	6	15.62
1109	E1BTG1	CHICK	Uncharacterized protein	8.94	9	7	45.45
1110	F6R1X6	CHICK	Uncharacterized protein	8.91	12.56	8	18.56
1111	A0A077KY10	CHICK	Prolactin regulatory element-binding protein	8.91	8.95	5	15.57
1112	E1C2Z5	CHICK	Uncharacterized protein	8.9	11.55	8	20.51
1113	E1BW97	CHICK	AP-3 complex subunit beta	8.9	9.16	5	6.751
1114	E1C378	CHICK	Uncharacterized protein	8.9	8.95	6	21.58
1115	E1BSP7	CHICK	Uncharacterized protein	8.89	9.07	5	5.151
1116	R4GKV2	CHICK	Uncharacterized protein	8.89	8.97	6	15.68
1117	E1BWL4	CHICK	Uncharacterized protein	8.86	9.28	5	6.156
1118	Q5ZKF5	CHICK	S-phase kinase-associated protein 1	8.86	8.91	5	38.04
1119	E1BXF4	CHICK	Uncharacterized protein	8.85	8.93	5	10.9
1120	E1BQR7	CHICK	Uncharacterized protein	8.84	14.35	9	6.983
1121	F1NNP6	CHICK	Uncharacterized protein (Fragment)	8.83	9.06	7	21.6
1122	E1C6N6	CHICK	Uncharacterized protein	8.83	8.99	6	41.71
1123	F1NR57	CHICK	Uncharacterized protein	8.81	9.29	8	5.13
1124	F1NDH2	CHICK	Angiotensinogen	8.79	10.08	6	13.36
1125	F1NPI6	CHICK	Uncharacterized protein	8.76	8.85	6	6.66
1126	E1C4H4	CHICK	Uncharacterized protein	8.75	11.23	7	10.52
1127	P24479	CHICK	Protein S100-A11	8.74	8.87	8	73.27
1128	F1NI04	CHICK	Uncharacterized protein	8.74	8.79	6	10.78
1129	R4GLE6	CHICK	Eukaryotic translation initiation factor 1	8.71	8.78	9	51.13
1130	Q5ZM14	CHICK	Na(+)/H(+) exchange regulatory cofactor NHE-RF1	8.65	8.7	5	20.42
1131	F1NW95	CHICK	Uncharacterized protein	8.65	8.68	7	51.37
1132	E1BUB5	CHICK	Uncharacterized protein	8.63	8.77	5	5.796
1133	Q5ZII4	CHICK	Uncharacterized protein	8.62	8.74	6	22.8
1134	E1BUB6	CHICK	Uncharacterized protein (Fragment)	8.61	8.71	6	23.08
1135	Q5ZLQ6	CHICK	14-3-3 protein beta/alpha	8.6	20.08	21	44.26
1136	Q71RI7	CHICK	Guanine nucleotide-binding protein G11 alpha-subunit	8.6	10.92	7	19.78
1137	B3VE14	CHICK	Inter-alpha inhibitor heavy chain 2	8.59	8.89	6	5.907
1138	R4GHI6	CHICK	Uncharacterized protein	8.59	8.73	9	34.15
1139	F1NW97	CHICK	Uncharacterized protein	8.58	39.8	41	50.11
1140	Q5ZHU2	CHICK	Uncharacterized protein	8.58	8.63	6	9.36
1141	Q5F3N1	CHICK	Protein-L-isoaspartate(D-aspartate) O-methyltransferase	8.58	8.61	4	25
1142	Q5ZIF0	CHICK	Uncharacterized protein	8.54	8.99	6	16.46
1143	E1BYS4	CHICK	Uncharacterized protein	8.52	8.6	7	5
1144	Q5ZM58	CHICK	Uncharacterized protein	8.51	10.64	11	25.8
1145	F1NNV4	CHICK	Peptidyl-prolyl cis-trans isomerase	8.49	11	6	5.145
1146	F1P0Z7	CHICK	Uncharacterized protein	8.49	8.53	6	25.81
1147	R4GF79	CHICK	Uncharacterized protein	8.48	8.64	5	14.37
1148	E1BWF8	CHICK	Uncharacterized protein	8.48	8.62	6	7.317
1149	F1NCF1	CHICK	Uncharacterized protein	8.48	8.57	6	8.971
1150	E1C5P6	CHICK	Uncharacterized protein	8.47	22.28	17	5.55
1151	F1NH49	CHICK	Uncharacterized protein	8.47	11.79	6	6.325
1152	Q90694	CHICK	Cell division control protein 42 homolog	8.47	8.5	6	34.55
1153	Q5ZJ02	CHICK	DBIRD complex subunit ZNF326	8.46	10.01	6	14.49
1154	Q5ZLW7	CHICK	Uncharacterized protein	8.46	8.49	6	10.8
1155	F1NFV9	CHICK	Uncharacterized protein (Fragment)	8.44	10.99	7	21.01
1156	F1P2Z4	CHICK	Uncharacterized protein	8.44	9.33	5	12.24
1157	F1NSC7	CHICK	Uncharacterized protein (Fragment)	8.44	8.7	10	46.67
1158	R4GHK2	CHICK	Uncharacterized protein	8.43	8.53	7	35.79
1159	F1NZX7	CHICK	Uncharacterized protein	8.42	12.54	6	11.41
1160	Q6EE30	CHICK	Eukaryotic translation elongation factor 1	8.41	8.56	5	12.61
1161	Q9W719	CHICK	Hypoxanthine-guanine phosphoribosyltransferase	8.4	12.25	6	25.69
1162	F1NDP5	CHICK	Sulfurtransferase	8.35	8.44	4	15.65
1163	F1NU71	CHICK	Mitochondrial import inner membrane translocase subunit TIM44	8.34	8.56	6	11.31
1164	F1P0Y7	CHICK	Uncharacterized protein (Fragment)	8.31	9.12	6	8.728
1165	E1C7T8	CHICK	Coatomer subunit gamma	8.3	21.09	15	12.74
1166	F1NYI5	CHICK	Uncharacterized protein	8.29	10.83	6	6.015
1167	E1BRI2	CHICK	Uncharacterized protein	8.29	8.48	7	12.1
1168	Q5ZMB9	CHICK	Non-specific protein-tyrosine kinase	8.29	8.39	6	13.01
1169	O57400	CHICK	Peptidylarginine deiminase	8.28	8.35	5	11.76
1170	Q5ZIH4	CHICK	Uncharacterized protein	8.28	8.32	6	29.45
1171	F6QXI2	CHICK	Uncharacterized protein	8.25	8.41	5	16.71
1172	R4GIN8	CHICK	Uncharacterized protein	8.25	8.33	6	25.3
1173	F1N9I5	CHICK	ELAV-like protein	8.22	8.3	5	17.48
1174	Q04929	CHICK	Adapter molecule crk	8.21	12.29	6	22.62
1175	E1C455	CHICK	Uncharacterized protein	8.21	8.23	4	13.78
1176	K7XM59	CHICK	Interferon-gamma-inducible lysosomal thiol reductase	8.21	8.23	12	43.87
1177	R4GI26	CHICK	Uncharacterized protein	8.2	12.7	8	17.51
1178	E1C4C0	CHICK	Acyl carrier protein	8.2	8.23	5	22
1179	Q5F422	CHICK	Uncharacterized protein	8.2	8.22	4	12.2
1180	R4GJX1	CHICK	Uncharacterized protein	8.19	8.28	6	5.705
1181	E1C303	CHICK	Uncharacterized protein	8.18	8.35	6	11.45
1182	E1C2L5	CHICK	Uncharacterized protein (Fragment)	8.18	8.23	5	24.06
1183	E1BZ03	CHICK	Adenylyl cyclase-associated protein	8.16	11.26	7	16.46
1184	Q5ZJ12	CHICK	Uncharacterized protein	8.16	10.23	7	18.31
1185	F1NWD5	CHICK	Leucine-rich repeat-containing protein 40	8.16	8.75	7	9.784
1186	Q5ZLI2	CHICK	Proteasome subunit alpha type	8.16	8.18	9	27.84
1187	E1BVF8	CHICK	Uncharacterized protein	8.14	8.24	5	13.14
1188	Q5ZKY2	CHICK	Ubiquitin-like modifier-activating enzyme ATG7	8.12	10.05	5	9.45
1189	F1N998	CHICK	Uncharacterized protein (Fragment)	8.12	8.13	4	8.264
1190	Q90YB6	CHICK	Formin binding protein 11-related protein (Fragment)	8.11	8.25	6	5.514
1191	F1P1L5	CHICK	Uncharacterized protein	8.11	8.18	4	7.703
1192	F1NS91	CHICK	Uncharacterized protein	8.1	8.3	5	22.92
1193	E1C549	CHICK	Uncharacterized protein	8.1	8.18	5	1.754
1194	E1BXR1	CHICK	Uncharacterized protein (Fragment)	8.1	8.18	8	31.71
1195	F1NT19	CHICK	Superoxide dismutase	8.1	8.13	7	20.09
1196	F1C6V4	CHICK	MHC class II antigen beta chain	8.1	8.11	5	20.91
1197	F1NC33	CHICK	Heat shock cognate protein HSP 90-beta	8.09	34.08	23	26.62
1198	Q5ZI99	CHICK	Uncharacterized protein	8.09	10.26	6	18.97
1199	F1NAS0	CHICK	Uncharacterized protein	8.09	8.11	5	22.32
1200	O57476	CHICK	Hsp90 co-chaperone Cdc37	8.08	8.08	5	20.1
1201	Q5ZKF1	CHICK	Ubiquitin carboxyl-terminal hydrolase	8.07	10.46	6	21.21
1202	R4GI96	CHICK	Uncharacterized protein	8.07	10.3	5	22.99
1203	F1NNZ9	CHICK	Protein kinase C and casein kinase substrate in neurons protein 2	8.07	8.14	5	10.09
1204	E1BYW9	CHICK	Proteasome subunit beta type	8.07	8.14	7	31.71
1205	Q5F433	CHICK	PRA1 family protein 3	8.06	8.07	5	23.4
1206	E1BZF9	CHICK	Uncharacterized protein	8.05	8.63	7	15.69
1207	E1C6W3	CHICK	Uncharacterized protein	8.05	8.08	4	11.07
1208	F1N876	CHICK	Uncharacterized protein	8.04	8.17	4	12.76
1209	E1BUS2	CHICK	Uncharacterized protein	8.04	8.16	5	11.48
1210	F1NVY5	CHICK	Uncharacterized protein (Fragment)	8.04	8.05	4	12.91
1211	E1BR10	CHICK	Uncharacterized protein	8.04	8.05	7	17.51
1212	E1C220	CHICK	Uncharacterized protein	8.03	9.72	5	7.609
1213	F1P0C1	CHICK	Uncharacterized protein	8.03	8.15	4	10.21
1214	Q5F356	CHICK	Phosphatidylinositol 5-phosphate 4-kinase type-2 alpha	8.03	8.12	5	16.79
1215	P43347	CHICK	Translationally-controlled tumor protein homolog	8.03	8.04	6	30.23
1216	E1C5I4	CHICK	Uncharacterized protein	8.03	8.04	4	16.25
1217	Q5ZHT3	CHICK	Uncharacterized protein	8.03	8.03	4	20.24
1218	F1NV47	CHICK	Uncharacterized protein	8.02	12.38	7	17.23
1219	Q5F3R6	CHICK	Uncharacterized protein	8.02	10.14	7	13.12
1220	Q5F387	CHICK	Uncharacterized protein	8.02	10.07	5	8.982
1221	F1NCG5	CHICK	Uncharacterized protein (Fragment)	8.02	8.05	4	9.299
1222	A3R0S3	CHICK	Growth factor receptor-bound protein 2	8.02	8.05	6	25.35
1223	F1P0T3	CHICK	Deoxynucleoside triphosphate triphosphohydrolase SAMHD1	8.02	8.02	4	9.609
1224	F1NKG5	CHICK	Uncharacterized protein (Fragment)	8.02	8.02	5	38.92
1225	E1C5S9	CHICK	Uncharacterized protein	8.02	8.02	4	23.45
1226	Q6IEC5	CHICK	Putative ISG12(2) protein	8.02	8.02	5	62.62
1227	F1NYI0	CHICK	Uncharacterized protein (Fragment)	8.01	12.39	9	7.053
1228	O42283	CHICK	Heat shock protein 10	8.01	8.87	6	46.08
1229	P67869	CHICK	Casein kinase II subunit beta	8.01	8.1	6	36.28
1230	Q5ZJL3	CHICK	Uncharacterized protein	8.01	8.05	4	26.57
1231	Q9DDU8	CHICK	Transformer-2 beta	8.01	8.03	4	20.07
1232	F1NR71	CHICK	Uncharacterized protein	8.01	8.03	6	14.32
1233	Q5ZIA3	CHICK	Uncharacterized protein	8.01	8.02	4	24.69
1234	F1NSJ2	CHICK	Uncharacterized protein	8.01	8.02	4	12.85
1235	F1NMP5	CHICK	Uncharacterized protein	8	35.88	32	47.43
1236	F1P011	CHICK	Uncharacterized protein	8	14.19	7	22.38
1237	Q08392	CHICK	Glutathione S-transferase	8	12	11	32.13
1238	Q5ZMR7	CHICK	Uncharacterized protein	8	9.29	5	27.07
1239	Q5ZJF1	CHICK	COP9 signalosome complex subunit 3	8	8.47	5	16.31
1240	Q5ZKN7	CHICK	Uncharacterized protein	8	8.32	4	41.56
1241	E1BR36	CHICK	Uncharacterized protein	8	8.18	5	12.35
1242	E1BU66	CHICK	Uncharacterized protein (Fragment)	8	8.05	5	48.61
1243	R4GKM8	CHICK	Uncharacterized protein	8	8.03	4	14.01
1244	F1NT20	CHICK	Uncharacterized protein	8	8.02	4	21.32
1245	F1NKW4	CHICK	Uncharacterized protein	8	8.02	6	24.9
1246	Q5ZKQ9	CHICK	RNA binding motif protein, X-linked	8	8.01	6	11.17
1247	E1BRW7	CHICK	Uncharacterized protein	8	8.01	4	16.16
1248	Q98TF6	CHICK	60S ribosomal protein L36	8	8.01	5	30.48
1249	F1N9A3	CHICK	Uncharacterized protein	8	8.01	5	28.8
1250	Q5ZMC1	CHICK	Uncharacterized protein	8	8	4	11.06
1251	Q92074	CHICK	Beta-1,4-galactosyltransferase	8	8	5	19.06
1252	F1P310	CHICK	Uncharacterized protein (Fragment)	8	8	4	14.51
1253	E1BWX3	CHICK	Uncharacterized protein (Fragment)	8	8	4	12.68
1254	E1BSX2	CHICK	Calponin	8	8	5	18.99
1255	R4GKB4	CHICK	Uncharacterized protein (Fragment)	8	8	4	13.61
1256	B8YK79	CHICK	Lysozyme	8	8	5	35.37
1257	F1NSC8	CHICK	Uncharacterized protein (Fragment)	8	8	11	53.98
1258	F1NC02	CHICK	Proteasome subunit alpha type	7.97	8.22	6	33.33
1259	F1NMA9	CHICK	Uncharacterized protein	7.97	8.03	4	13.38
1260	P34065	CHICK	Proteasome subunit beta type-5 (Fragment)	7.96	8.09	5	34.77
1261	Q5ZHP4	CHICK	Uncharacterized protein	7.93	8.01	4	21.74
1262	E1BWA9	CHICK	Uncharacterized protein	7.93	8.01	4	25.55
1263	Q90828	CHICK	Cytoplasmic dynein 1 light intermediate chain 1	7.92	8.09	6	13.79
1264	E1C0I2	CHICK	Uncharacterized protein	7.91	8.05	4	6.86
1265	Q9PUU8	CHICK	Leukocyte cell-derived chemotaxin 1	7.9	8.02	22	20.17
1266	Q5ZJ60	CHICK	3-hydroxyisobutyryl-CoA hydrolase, mitochondrial	7.89	8.29	6	12.47
1267	F1NS13	CHICK	Uncharacterized protein	7.88	8.07	5	11.09
1268	F1P0F9	CHICK	Uncharacterized protein (Fragment)	7.88	8.01	5	7.692
1269	E1BTS4	CHICK	Uncharacterized protein (Fragment)	7.88	8.01	4	24.26
1270	F1NLG5	CHICK	Sideroflexin (Fragment)	7.88	8	5	19.08
1271	F1P277	CHICK	Uncharacterized protein	7.87	10.02	5	15.04
1272	Q98953	CHICK	Protein S100-A6	7.87	8.22	13	51.09
1273	F5CST1	CHICK	Transporter associated with antigen presentation 1 (Fragment)	7.83	8.38	6	9.589
1274	E1C6R7	CHICK	Uncharacterized protein	7.82	10.71	7	6.886
1275	Q5ZMA2	CHICK	Pre-mRNA-processing factor 19	7.82	10.14	7	12.28
1276	E1C4N5	CHICK	Uncharacterized protein	7.82	10.07	7	23.97
1277	F1P150	CHICK	Glypican-1	7.81	10.06	6	12.73
1278	E1BV80	CHICK	Uncharacterized protein	7.81	8.06	4	13.49
1279	F1N9V4	CHICK	Uncharacterized protein	7.81	8.02	5	15
1280	Q5ZKD8	CHICK	Ubiquitin carboxyl-terminal hydrolase	7.81	7.87	4	5.187
1281	F1NDD6	CHICK	Uncharacterized protein	7.8	7.96	4	10.63
1282	F1NYZ7	CHICK	Uncharacterized protein	7.8	7.9	5	33.47
1283	P23668	CHICK	16 kDa beta-galactoside-binding lectin	7.79	10.21	7	38.06
1284	E1BT08	CHICK	Uncharacterized protein	7.78	10.04	5	6.82
1285	E1C0C3	CHICK	Uncharacterized protein	7.78	7.96	4	6.061
1286	E1BZL0	CHICK	Ubiquitin carboxyl-terminal hydrolase	7.76	12.99	8	3.185
1287	E1C218	CHICK	Uncharacterized protein	7.76	11.79	7	2.778
1288	E1BTQ9	CHICK	Uncharacterized protein	7.75	7.88	4	12.88
1289	R4GGS3	CHICK	Uncharacterized protein (Fragment)	7.74	7.8	4	41.87
1290	Q5ZKJ9	CHICK	Uncharacterized protein	7.73	7.94	6	15.93
1291	C1L370	CHICK	Parvalbumin	7.7	7.82	7	52.73
1292	F1NF19	CHICK	Uncharacterized protein	7.68	13.24	8	12.2
1293	E1C837	CHICK	Uncharacterized protein	7.68	9.91	5	6.25
1294	E1C4N0	CHICK	Uncharacterized protein	7.68	7.75	7	23.64
1295	Q90940	CHICK	Calcium-binding protein	7.68	7.75	4	22.12
1296	F1NGR5	CHICK	Uncharacterized protein	7.67	7.75	5	11.84
1297	E1BZ86	CHICK	Uncharacterized protein (Fragment)	7.66	12.06	6	14.24
1298	F1N9I4	CHICK	Uncharacterized protein	7.65	7.77	4	3.464
1299	F1NYU0	CHICK	Uncharacterized protein	7.62	19.14	17	58.79
1300	E1C8Q5	CHICK	V-type proton ATPase subunit a	7.62	10.06	6	7.332
1301	E1C6A9	CHICK	Uncharacterized protein	7.62	7.78	4	6.452
1302	F1P3Y9	CHICK	Protein argonaute	7.61	10.54	9	14.07
1303	E1BWG1	CHICK	Uncharacterized protein	7.59	9.53	5	6.522
1304	Q90953	CHICK	Versican core protein	7.59	7.78	6	2.077
1305	F1P2E9	CHICK	Uncharacterized protein	7.59	7.77	4	3.67
1306	F1N9U0	CHICK	Uncharacterized protein	7.59	7.75	5	4.676
1307	E1BSP8	CHICK	Uncharacterized protein	7.56	9.43	8	12.46
1308	F1NU18	CHICK	Uncharacterized protein	7.56	7.71	5	7.25
1309	F1P3G4	CHICK	Uncharacterized protein	7.55	7.73	4	13.73
1310	E1BWS9	CHICK	Uncharacterized protein (Fragment)	7.55	7.62	5	34.81
1311	R4GJC4	CHICK	Uncharacterized protein	7.54	9.74	5	17.39
1312	Q9YGP0	CHICK	Clusterin	7.54	7.63	6	11.38
1313	P02612	CHICK	Myosin regulatory light chain 2, smooth muscle major isoform	7.52	18.65	17	68.02
1314	Q5F3P1	CHICK	Uncharacterized protein	7.52	10.42	7	18.54
1315	Q5ZJD2	CHICK	Uncharacterized protein	7.52	7.79	5	8.103
1316	E1BYF8	CHICK	Uncharacterized protein (Fragment)	7.51	8.4	6	9.562
1317	Q5F3J5	CHICK	Proteasome activator complex subunit 3	7.51	7.74	4	17.72
1318	F1NUG2	CHICK	Uncharacterized protein	7.5	7.69	4	9.503
1319	F1NAF3	CHICK	Uncharacterized protein	7.5	7.6	4	25.36
1320	Q5ZME8	CHICK	WD40 repeat-containing protein SMU1	7.49	7.94	7	13.45
1321	Q5ZJU9	CHICK	Uncharacterized protein	7.48	7.75	5	9.245
1322	O02869	CHICK	ChLAMP, g11-isoform	7.47	9.6	5	17.14
1323	F1P5A5	CHICK	Uncharacterized protein (Fragment)	7.47	7.58	5	16.18
1324	Q5F3R9	CHICK	Uncharacterized protein	7.46	7.75	4	19.13
1325	Q5ZLP4	CHICK	Serine/threonine-protein phosphatase 2A 55 kDa regulatory subunit B	7.45	7.67	7	11.86
1326	E1C524	CHICK	Uncharacterized protein	7.42	7.55	4	22.82
1327	H9L0H1	CHICK	Transcription elongation factor SPT5	7.42	7.49	4	5.283
1328	F1P257	CHICK	Uncharacterized protein	7.41	11.05	7	4.291
1329	Q5ZHZ9	CHICK	Uncharacterized protein	7.41	9.78	6	7.02
1330	E1BYF5	CHICK	Uncharacterized protein	7.4	8.78	6	3.589
1331	Q5ZKM9	CHICK	Uncharacterized protein	7.4	7.52	4	22.71
1332	E1C8G8	CHICK	Uncharacterized protein	7.4	7.47	4	6.043
1333	F1NH66	CHICK	Uncharacterized protein	7.39	7.62	4	4.555
1334	A7VJA9	CHICK	CCP2 transcription factor	7.38	9.56	6	13.83
1335	F1P3M5	CHICK	Receptor-type tyrosine-protein phosphatase	7.37	7.44	4	5.824
1336	E1BS06	CHICK	Uncharacterized protein	7.36	7.42	4	20.65
1337	F1NG59	CHICK	Uncharacterized protein	7.34	7.51	4	6.492
1338	E1C4J8	CHICK	Uncharacterized protein (Fragment)	7.34	7.46	5	25.08
1339	Q5F4B2	CHICK	Switch-associated protein 70	7.33	7.6	6	9.556
1340	R4GJ21	CHICK	Uncharacterized protein	7.3	401.98	671	70.55
1341	F1NE52	CHICK	Uncharacterized protein	7.29	7.39	4	10.26
1342	E1C6M9	CHICK	Cadherin-1	7.28	9.75	5	7.103
1343	Q5ZLL2	CHICK	Coronin	7.27	7.43	4	6.609
1344	F1P0Y0	CHICK	Uncharacterized protein	7.26	7.45	4	2.21
1345	F1P3V5	CHICK	Uncharacterized protein (Fragment)	7.26	7.37	5	7.917
1346	F1NY51	CHICK	Ubiquitin carboxyl-terminal hydrolase	7.26	7.33	4	20.43
1347	E1C457	CHICK	Uncharacterized protein	7.25	7.7	5	6.925
1348	F1P0C8	CHICK	Uncharacterized protein (Fragment)	7.25	7.56	4	13.88
1349	Q6J4Y8	CHICK	FUS/TLS	7.25	7.47	4	7.341
1350	F1NYP8	CHICK	Uncharacterized protein	7.25	7.45	6	8.482
1351	R4GHD6	CHICK	Uncharacterized protein	7.25	7.41	4	6.634
1352	F1N9Q6	CHICK	Uncharacterized protein	7.24	7.31	4	18.6
1353	E1C3D2	CHICK	Septin-2	7.22	16.96	12	34.25
1354	Q5ZLN4	CHICK	Flap endonuclease 1	7.2	7.4	5	14.44
1355	F1NPG7	CHICK	Uncharacterized protein (Fragment)	7.19	10.86	8	2.844
1356	F1NTJ5	CHICK	Uncharacterized protein	7.18	11.85	10	6.426
1357	F1NV37	CHICK	Uncharacterized protein (Fragment)	7.18	7.3	4	11.36
1358	H9L167	CHICK	Uncharacterized protein (Fragment)	7.18	7.24	4	46.73
1359	H9KZF8	CHICK	ATP synthase subunit gamma	7.17	7.25	6	22.45
1360	R4GME1	CHICK	Uncharacterized protein (Fragment)	7.17	7.23	5	25.31
1361	R4GFV6	CHICK	Oxysterol-binding protein (Fragment)	7.16	7.5	4	5.644
1362	F1NM39	CHICK	Histone deacetylase	7.15	7.93	5	11.27
1363	P41263	CHICK	Retinol-binding protein 4	7.15	7.22	5	23.47
1364	F1NLT8	CHICK	Uncharacterized protein (Fragment)	7.13	7.26	5	43.84
1365	Q05705	CHICK	Beta-tropomyosin	7.12	39.16	37	62.9
1366	P87362	CHICK	Bleomycin hydrolase	7.12	7.22	6	17.58
1367	F1NLH8	CHICK	Uncharacterized protein	7.11	9.27	5	17.76
1368	Q5ZMQ7	CHICK	Uncharacterized protein	7.11	7.38	5	7.848
1369	E1BYQ3	CHICK	Uncharacterized protein	7.08	10.94	7	6.773
1370	F1NYG0	CHICK	Uncharacterized protein	7.08	7.32	4	5.711
1371	E1BYP1	CHICK	Kinesin-like protein	7.08	7.24	4	2.256
1372	F1N9J3	CHICK	Uncharacterized protein	7.07	9.5	6	7.747
1373	E1BZF7	CHICK	Uncharacterized protein	7.07	7.21	4	11.4
1374	E1C8Y3	CHICK	Uncharacterized protein (Fragment)	7.06	7.12	6	20.43
1375	Q5ZJJ2	CHICK	Replication protein A 70 kDa DNA-binding subunit	7.05	7.16	5	9.772
1376	Q5ZIH1	CHICK	Uncharacterized protein	7.03	14.06	7	27.63
1377	Q5F3V1	CHICK	Uncharacterized protein	7.03	9.2	8	9.888
1378	F1NBA8	CHICK	Uncharacterized protein (Fragment)	7.03	7.17	5	5.545
1379	R9PXN7	CHICK	Hematopoietic prostaglandin D synthase	7.02	7.28	4	16.16
1380	F1NWC8	CHICK	Uncharacterized protein	7.02	7.11	4	3.402
1381	F1P3A5	CHICK	Proto-oncogene c-Rel	7.01	7.14	4	7.023
1382	Q5ZLA7	CHICK	Uncharacterized protein	7	7.38	4	4.965
1383	E1C4Z7	CHICK	Dystrobrevin	7	7.24	5	6.032
1384	Q98906	CHICK	Microtubule-associated protein (Fragment)	6.99	7.08	8	9.591
1385	Q5ZHP2	CHICK	Uncharacterized protein	6.99	7.07	5	27.51
1386	E1BUR8	CHICK	Uncharacterized protein	6.98	7.24	4	8.515
1387	F1NUF8	CHICK	Uncharacterized protein (Fragment)	6.98	7.14	4	15.8
1388	Q5ZJ22	CHICK	Uncharacterized protein	6.97	7.08	4	28.87
1389	P17790	CHICK	Basigin	6.96	7.13	4	13.4
1390	E1BSZ0	CHICK	Uncharacterized protein	6.96	7.11	4	12.6
1391	E1BRT9	CHICK	Uncharacterized protein	6.96	7.04	5	42.24
1392	F1NHH1	CHICK	Uncharacterized protein	6.94	7.01	4	58.16
1393	E1BXI3	CHICK	Uncharacterized protein	6.93	7.25	5	37.3
1394	E1BW50	CHICK	Uncharacterized protein	6.91	9.35	6	7.46
1395	E1BWX4	CHICK	Uncharacterized protein	6.9	9.11	5	6.25
1396	F1NYL0	CHICK	Uncharacterized protein	6.89	8.12	5	6.857
1397	R4GHR1	CHICK	UMP-CMP kinase	6.88	7.18	5	18.43
1398	R4GJZ6	CHICK	Uncharacterized protein	6.88	7.01	6	21.43
1399	E1C8F7	CHICK	Uncharacterized protein (Fragment)	6.86	6.92	6	25.48
1400	Q5ZMI0	CHICK	Uncharacterized protein	6.85	6.92	4	15.7
1401	Q5ZK48	CHICK	Uncharacterized protein	6.84	6.93	4	10.79
1402	Q5ZJ81	CHICK	Endophilin-B2	6.82	7.05	6	12.16
1403	R4GIY4	CHICK	Drebrin (Fragment)	6.82	7.04	4	10.76
1404	F1NHY8	CHICK	Uncharacterized protein	6.82	6.91	5	11.7
1405	H9L3V4	CHICK	Heat shock 70 kDa protein 14	6.8	7.49	6	11.49
1406	H9L027	CHICK	Uncharacterized protein (Fragment)	6.79	6.92	5	25
1407	Q71SF9	CHICK	Collapsin response mediator protein-4A (Fragment)	6.78	17.13	13	63.44
1408	Q5F3L2	CHICK	Uncharacterized protein	6.78	7.06	6	17.18
1409	F1NGR8	CHICK	Ectonucleoside triphosphate diphosphohydrolase 2	6.78	6.85	5	13.1
1410	E1BUM0	CHICK	Peptidyl-prolyl cis-trans isomerase E	6.77	8.97	4	15.28
1411	F1NKX2	CHICK	Uncharacterized protein	6.77	6.86	4	3.446
1412	Q5ZKE2	CHICK	Protein kinase C delta type	6.76	9.31	6	8.727
1413	E1BZJ9	CHICK	Uncharacterized protein	6.76	6.84	4	14.42
1414	E1C5F3	CHICK	Sulfotransferase	6.76	6.84	3	9.16
1415	F1NIQ3	CHICK	Sister chromatid cohesion protein PDS5 homolog A	6.74	12.26	7	5.789
1416	E1BQC5	CHICK	Uncharacterized protein	6.74	9.23	5	2.992
1417	Q5ZJ83	CHICK	Uncharacterized protein	6.73	10.36	6	6.943
1418	Q5ZJI7	CHICK	Uncharacterized protein	6.73	8.86	5	10.54
1419	E1C7L3	CHICK	Uncharacterized protein	6.72	6.8	5	14
1420	E1C740	CHICK	Malic enzyme	6.71	8.5	5	9.539
1421	E1BVB0	CHICK	Uncharacterized protein	6.71	6.76	4	30.39
1422	F1N8I3	CHICK	Uncharacterized protein (Fragment)	6.7	9.04	6	22.79
1423	E1C6N0	CHICK	Uncharacterized protein	6.7	8.32	6	21.61
1424	Q8QFM7	CHICK	Chondrogenesis associated lipocalin	6.69	6.8	7	36.76
1425	F1NQC3	CHICK	Glutamine synthetase	6.68	7.84	5	15.01
1426	E1BR04	CHICK	Uncharacterized protein (Fragment)	6.67	11.23	7	2.499
1427	F1NFB8	CHICK	Uncharacterized protein (Fragment)	6.65	9.03	5	5.787
1428	H9L369	CHICK	Uncharacterized protein	6.65	6.7	5	17.24
1429	F1NSQ4	CHICK	Mitochondrial Rho GTPase	6.64	6.92	4	5.825
1430	F1NDA1	CHICK	Uncharacterized protein	6.64	6.75	4	8.013
1431	E1BWZ3	CHICK	Uncharacterized protein	6.63	6.8	4	6.25
1432	R4GL60	CHICK	Uncharacterized protein	6.63	6.77	4	9.883
1433	R4GKC8	CHICK	PDZ and LIM domain protein 7	6.63	6.76	4	10.98
1434	O57389	CHICK	CNP2	6.62	6.74	6	11.43
1435	Q5F478	CHICK	Serine/threonine-protein phosphatase 6 regulatory ankyrin repeat subunit B	6.6	8.98	5	4.949
1436	Q5ZHT0	CHICK	Uncharacterized protein	6.6	6.8	4	24.69
1437	F1NE80	CHICK	Exocyst complex component 8	6.6	6.7	4	7.124
1438	P27731	CHICK	Transthyretin	6.6	6.64	6	38.67
1439	Q5ZKS4	CHICK	Uncharacterized protein	6.59	8.13	6	9.31
1440	Q5ZK87	CHICK	Uncharacterized protein	6.59	6.76	4	16.26
1441	P09207	CHICK	Tubulin beta-6 chain	6.58	18.57	30	26.68
1442	F1NWE5	CHICK	Uncharacterized protein (Fragment)	6.58	6.63	4	16.01
1443	F1NB10	CHICK	Uncharacterized protein	6.57	8.68	5	12.73
1444	F6UZR6	CHICK	Lamin-B receptor	6.57	6.77	5	5.66
1445	Q5ZMN7	CHICK	Uncharacterized protein	6.57	6.7	5	10.92
1446	F1NXW9	CHICK	Uncharacterized protein	6.57	6.61	3	7.827
1447	Q5ZM42	CHICK	Uncharacterized protein	6.55	16.16	15	27.7
1448	E1C6E6	CHICK	Uncharacterized protein	6.55	8.77	5	1.37
1449	Q5ZHR7	CHICK	Uncharacterized protein	6.54	6.58	4	21.4
1450	E1BSV7	CHICK	Uncharacterized protein	6.53	9.33	6	30.81
1451	F1NT93	CHICK	Uncharacterized protein (Fragment)	6.53	8.68	4	19.03
1452	E1BYU8	CHICK	Uncharacterized protein	6.53	6.62	3	2.113
1453	F1NLR1	CHICK	Acetyl-coenzyme A synthetase	6.52	6.87	5	9.752
1454	F1NAU1	CHICK	Uncharacterized protein	6.51	10.57	5	11.18
1455	Q5ZKL3	CHICK	Uncharacterized protein	6.51	6.8	6	11.47
1456	F1CN00	CHICK	MHC class I antigen	6.5	8.61	5	12.96
1457	R4GLT1	CHICK	Uncharacterized protein	6.5	6.53	6	42.38
1458	F1NZV7	CHICK	Uncharacterized protein	6.49	6.53	5	9.499
1459	Q9PVL6	CHICK	Mitochondrial carrier homolog 2	6.49	6.53	3	13.71
1460	Q5ZIL5	CHICK	Methionine aminopeptidase 2	6.48	6.53	3	10.86
1461	F1NPN5	CHICK	Uncharacterized protein	6.47	6.51	3	10.9
1462	F1NDV4	CHICK	Uncharacterized protein	6.46	6.8	5	4.896
1463	R4GLS1	CHICK	Uncharacterized protein	6.46	6.57	5	32.84
1464	E1C538	CHICK	Uncharacterized protein (Fragment)	6.46	6.53	3	13.97
1465	P18660	CHICK	60S acidic ribosomal protein P1	6.45	6.59	10	67.54
1466	E1BT09	CHICK	Uncharacterized protein	6.43	6.57	4	5.621
1467	R4GGM5	CHICK	Uncharacterized protein	6.42	6.54	7	29.41
1468	E1C037	CHICK	Uncharacterized protein (Fragment)	6.41	8.58	8	1.553
1469	H9KYZ6	CHICK	Uncharacterized protein	6.41	7.08	4	6.62
1470	F1NV15	CHICK	Sideroflexin	6.4	6.43	4	12.73
1471	F1NII6	CHICK	Uncharacterized protein	6.4	6.43	4	39.06
1472	F1P5B8	CHICK	Uncharacterized protein	6.39	8.4	4	13.99
1473	E1C4H5	CHICK	Uncharacterized protein	6.39	6.53	6	5.405
1474	Q6JLB2	CHICK	Proteasome subunit beta type	6.39	6.42	5	24.05
1475	F1NBL3	CHICK	Uncharacterized protein (Fragment)	6.39	6.42	3	18.14
1476	F1NIE3	CHICK	Uncharacterized protein (Fragment)	6.37	10.81	6	7.279
1477	Q5ZMG7	CHICK	Uncharacterized protein	6.37	6.53	4	13.48
1478	H9L1A3	CHICK	Uncharacterized protein	6.35	8.71	4	21.4
1479	Q5F430	CHICK	Uncharacterized protein	6.35	6.53	4	6.501
1480	F1NGY5	CHICK	Uncharacterized protein	6.34	6.61	4	5.164
1481	E1BU22	CHICK	Uncharacterized protein	6.33	8.75	5	5.376
1482	F1NKV0	CHICK	Uncharacterized protein	6.33	6.36	3	12.98
1483	O93415	CHICK	Caspase-6	6.32	6.46	4	12.83
1484	Q5ZJH9	CHICK	H/ACA ribonucleoprotein complex subunit 4	6.32	6.39	4	8.527
1485	F1NWZ2	CHICK	Uncharacterized protein	6.32	6.38	5	28.35
1486	R4GJT0	CHICK	Uncharacterized protein	6.32	6.36	3	14.24
1487	E1C718	CHICK	Ubiquitin carboxyl-terminal hydrolase	6.31	6.52	4	4.791
1488	R4GHI5	CHICK	Uncharacterized protein (Fragment)	6.3	8.4	5	23.87
1489	E1C1C3	CHICK	Uncharacterized protein	6.3	6.37	4	3.113
1490	E1C8J2	CHICK	Uncharacterized protein	6.29	6.88	5	6.629
1491	Q5F3Y4	CHICK	Perilipin	6.28	6.31	3	10.67
1492	Q8QGE8	CHICK	Core-binding factor beta	6.28	6.3	3	23.08
1493	E1BQV7	CHICK	Uncharacterized protein	6.27	6.51	4	3.462
1494	E1C8Z8	CHICK	Uncharacterized protein	6.27	6.38	4	10.16
1495	Q4FZ83	CHICK	Reticulon	6.27	6.3	6	13.8
1496	Q9DEA3	CHICK	Proliferating cell nuclear antigen	6.27	6.3	4	25.95
1497	Q5ZLJ7	CHICK	Uncharacterized protein	6.23	44.8	44	67.74
1498	Q8AYD0	CHICK	Cadherin-5	6.23	8.33	4	6.727
1499	E1C4L7	CHICK	Uncharacterized protein	6.23	6.26	3	8.209
1500	F1P2Q3	CHICK	Uncharacterized protein	6.22	8.37	10	4.606
1501	Q5ZKH7	CHICK	Uncharacterized protein	6.19	6.36	3	9.333
1502	F1P5G8	CHICK	Uncharacterized protein	6.16	6.45	9	14.49
1503	Q5F337	CHICK	Uncharacterized protein	6.16	6.18	4	22.92
1504	R4GLT4	CHICK	Uncharacterized protein (Fragment)	6.14	8.54	5	7.662
1505	Q5ZJ38	CHICK	Uncharacterized protein	6.14	6.15	4	21.63
1506	R4GL59	CHICK	Uncharacterized protein	6.12	8.17	8	15.82
1507	F1NC22	CHICK	Uncharacterized protein	6.11	8.37	13	46.28
1508	E1C250	CHICK	Uncharacterized protein	6.11	8.16	4	3.893
1509	F1NJT9	CHICK	Uncharacterized protein	6.1	8.5	6	9.029
1510	F1NT11	CHICK	Uncharacterized protein (Fragment)	6.1	8.14	4	3.756
1511	E1C516	CHICK	Uncharacterized protein	6.1	6.31	6	23.19
1512	P15575	CHICK	Band 3 anion transport protein	6.1	6.13	5	5.857
1513	Q8JIG5	CHICK	Alpha-1-acid glycoprotein	6.1	6.12	5	18.72
1514	E1C8Z9	CHICK	Uncharacterized protein	6.09	6.19	3	5.175
1515	F1NU56	CHICK	Uncharacterized protein	6.07	6.41	6	16
1516	E1BSI4	CHICK	Uncharacterized protein	6.06	6.46	3	22.37
1517	E1C1A4	CHICK	Uncharacterized protein	6.06	6.15	3	3.967
1518	E1BT44	CHICK	Uncharacterized protein	6.06	6.08	4	14.18
1519	F1DQG4	CHICK	Complement component 7	6.06	6.07	3	6.475
1520	F1P4D7	CHICK	Uncharacterized protein	6.05	9.44	5	3.982
1521	E1C080	CHICK	Uncharacterized protein	6.04	10.09	5	28.5
1522	Q5QRU7	CHICK	Cytoglobin	6.04	8.06	4	22.91
1523	F1P0Z3	CHICK	Uncharacterized protein (Fragment)	6.04	6.14	4	14.91
1524	E1BSM9	CHICK	Uncharacterized protein	6.04	6.09	3	8.989
1525	F1NVN5	CHICK	Neuronal growth regulator 1 (Fragment)	6.04	6.06	3	13.85
1526	D0VX26	CHICK	Mitochondrial cytochrome c1, heme protein	6.04	6.05	14	24.07
1527	C4PFJ8	CHICK	Fowlicidin-2	6.04	6.05	3	29.87
1528	R9PXN8	CHICK	Ribosomal protein S6 kinase	6.03	8.55	6	7.554
1529	F1NJL0	CHICK	Uncharacterized protein	6.03	6.16	3	3.291
1530	Q5ZIY2	CHICK	Uncharacterized protein	6.03	6.12	4	12.87
1531	Q5ZJ00	CHICK	55 kDa erythrocyte membrane protein	6.03	6.09	3	8.333
1532	A0M8T8	CHICK	Caveolin	6.03	6.04	5	24.72
1533	Q5ZLP0	CHICK	Uncharacterized protein	6.03	6.03	4	9.709
1534	Q5ZI35	CHICK	Uncharacterized protein	6.03	6.03	4	21.28
1535	F1NER6	CHICK	Uncharacterized protein	6.02	10.04	6	5.114
1536	F1NS20	CHICK	Uncharacterized protein	6.02	6.3	3	5.511
1537	F1NMY4	CHICK	Uncharacterized protein	6.02	6.08	3	6.615
1538	R4GMJ4	CHICK	Eukaryotic translation initiation factor 3 subunit K	6.02	6.06	3	12.79
1539	F1NQG5	CHICK	Ribosomal protein L15	6.02	6.04	4	16.18
1540	Q5F405	CHICK	Uncharacterized protein	6.02	6.02	4	21.05
1541	H9L088	CHICK	Uncharacterized protein	6.01	8.04	4	13.76
1542	Q5F391	CHICK	Uncharacterized protein	6.01	7.02	4	9.091
1543	R4GL52	CHICK	Uncharacterized protein	6.01	6.75	4	8.194
1544	F1P566	CHICK	Uncharacterized protein	6.01	6.26	3	2.033
1545	Q90Z16	CHICK	Optineurin	6.01	6.16	4	6.835
1546	E1BYD1	CHICK	Uncharacterized protein	6.01	6.04	3	18.41
1547	E1C1Y0	CHICK	Uncharacterized protein	6.01	6.02	5	10.9
1548	E1BWV6	CHICK	Uncharacterized protein (Fragment)	6.01	6.02	3	26.79
1549	D2Z1L9	CHICK	LIM and SH3 protein 1	6.01	6.02	4	16.28
1550	Q5ZKG8	CHICK	Golgi to ER traffic protein 4 homolog	6.01	6.02	3	10.9
1551	P08629	CHICK	Thioredoxin	6.01	6.02	5	35.24
1552	F1P0A2	CHICK	Uncharacterized protein (Fragment)	6.01	6.02	4	19.34
1553	F1NDF0	CHICK	Uncharacterized protein (Fragment)	6.01	6.02	3	9.339
1554	E1BQN0	CHICK	Uncharacterized protein	6.01	6.02	5	37.5
1555	F1P0P3	CHICK	Uncharacterized protein	6.01	6.01	4	14.76
1556	E1BQJ3	CHICK	Uncharacterized protein	6.01	6.01	3	4.935
1557	Q5ZJZ6	CHICK	Nuclear cap-binding protein subunit 1	6.01	6.01	3	3.531
1558	F1NLX1	CHICK	Uncharacterized protein	6.01	6.01	3	9.162
1559	G1K303	CHICK	Hydroxyacylglutathione hydrolase, mitochondrial	6.01	6.01	3	11.94
1560	E1C2I3	CHICK	Uncharacterized protein	6.01	6.01	3	13.49
1561	Q9IAR9	CHICK	Structural muscle protein titin (Fragment)	6	109.08	81	36.92
1562	P68034	CHICK	Actin, alpha cardiac muscle 1	6	67.61	208	82.23
1563	F1NW43	CHICK	Pyruvate kinase	6	63.56	66	65.85
1564	Q5F3W6	CHICK	14-3-3 protein gamma	6	18.01	15	36.44
1565	E1BW98	CHICK	Uncharacterized protein	6	13.24	10	31.18
1566	F1NIQ1	CHICK	Uncharacterized protein	6	10	5	6.377
1567	Q5ZMA0	CHICK	Uncharacterized protein	6	10	10	39.23
1568	Q5ZIP7	CHICK	Uncharacterized protein	6	8.57	9	43.26
1569	E1C8E8	CHICK	Uncharacterized protein	6	8.02	4	13.39
1570	F1NLC7	CHICK	Uncharacterized protein	6	7.09	7	25.29
1571	R4GKA1	CHICK	Uncharacterized protein	6	6.68	6	27.43
1572	R4GKJ2	CHICK	Uncharacterized protein	6	6.38	4	18.57
1573	F1P0T4	CHICK	Uncharacterized protein	6	6.38	4	10.13
1574	F1NNI7	CHICK	39S ribosomal protein L15, mitochondrial	6	6.02	4	17.85
1575	F1NG13	CHICK	Uncharacterized protein (Fragment)	6	6.02	3	5.755
1576	Q5ZMP2	CHICK	Uncharacterized protein	6	6.02	3	16.67
1577	R4GK42	CHICK	Uncharacterized protein	6	6.02	5	26.9
1578	R4GLF4	CHICK	Uncharacterized protein	6	6.01	3	3.669
1579	E1C2Y2	CHICK	Uncharacterized protein	6	6.01	3	9.255
1580	F1NLM5	CHICK	Uncharacterized protein (Fragment)	6	6.01	3	27.27
1581	F1N8J8	CHICK	Uncharacterized protein (Fragment)	6	6.01	4	31.28
1582	Q5ZK83	CHICK	Uncharacterized protein	6	6	3	17.05
1583	H9L213	CHICK	Uncharacterized protein	6	6	4	21.74
1584	Q5ZM44	CHICK	Calcineurin B homologous protein 1	6	6	3	20.51
1585	E1BZE1	CHICK	Uncharacterized protein	6	6	5	14.53
1586	F1NS88	CHICK	Uncharacterized protein	6	6	3	13.7
1587	R4GJL1	CHICK	Uncharacterized protein	6	6	4	16
1588	Q8QG56	CHICK	Chemokine ah221	6	6	3	37.36
1589	F1NK54	CHICK	Uncharacterized protein (Fragment)	6	6	3	35.2
1590	E1C8J7	CHICK	Uncharacterized protein	6	6	4	15.2
1591	E1C540	CHICK	Uncharacterized protein	6	6	3	24.32
1592	B7FF67	CHICK	Sentan	6	6	5	22.92
1593	Q5ZHT5	CHICK	Uncharacterized protein	6	6	3	23.33
1594	R4GG05	CHICK	Uncharacterized protein	6	6	7	24.44
1595	E1BT94	CHICK	Uncharacterized protein	6	6	3	32.03
1596	Q02960	CHICK	Macrophage migration inhibitory factor	6	6	4	31.3
1597	Q5ZMT4	CHICK	Uncharacterized protein	6	6	4	14.16
1598	F1NRX4	CHICK	Uncharacterized protein	6	6	4	70.33
1599	F1NF15	CHICK	Uncharacterized protein	6	6	4	51.04
1600	E1BRY7	CHICK	Uncharacterized protein (Fragment)	6	6	4	15.89
1601	Q5ZL32	CHICK	Uncharacterized protein	5.98	6.1	3	14.75
1602	E1C4V1	CHICK	ATP synthase-coupling factor 6, mitochondrial	5.98	6.03	4	25.69
1603	Q04584	CHICK	Zyxin	5.96	6.01	3	8.487
1604	P62303	CHICK	Small nuclear ribonucleoprotein E	5.96	6	3	25
1605	E1C6H2	CHICK	Uncharacterized protein	5.95	6.17	4	4.585
1606	F1N9H8	CHICK	Protein PRRC1	5.94	6.09	3	9.955
1607	Q5ZK61	CHICK	Uncharacterized protein	5.93	8.1	4	19.89
1608	E1BYD4	CHICK	Uncharacterized protein	5.93	6.05	5	11.69
1609	R4GJZ4	CHICK	Uncharacterized protein (Fragment)	5.92	6	3	15.32
1610	F1P513	CHICK	Uncharacterized protein	5.89	6.13	4	5.029
1611	E1BSL6	CHICK	Uncharacterized protein	5.89	6.13	4	10.41
1612	F1NAM7	CHICK	Uncharacterized protein	5.89	6.01	4	21.63
1613	E1BTV0	CHICK	Uncharacterized protein	5.87	5.99	4	21.51
1614	F1NAZ3	CHICK	Kinesin-like protein	5.87	5.97	3	3.683
1615	P27003	CHICK	Protein S100-A10	5.86	6.59	11	40.21
1616	E1C310	CHICK	Uncharacterized protein	5.86	5.97	3	17.7
1617	E1C9I0	CHICK	Unconventional myosin-Ig	5.85	11.07	8	7.349
1618	O57513	CHICK	Serine/threonine protein kinase	5.85	8.3	5	9.167
1619	F1NBX4	CHICK	Uncharacterized protein	5.85	6	5	21.62
1620	Q6VN51	CHICK	Protein phospatase 3 regulatory subunit B alpha isoform type 1	5.85	5.92	5	22.94
1621	F1NG23	CHICK	Uncharacterized protein	5.85	5.92	3	13.22
1622	E1BRH5	CHICK	Uncharacterized protein	5.84	8.02	4	16.37
1623	Q5ZKQ7	CHICK	Glucose-induced degradation protein 8 homolog	5.82	7.57	5	19.74
1624	F1NU91	CHICK	Protein phosphatase 1 regulatory subunit	5.82	6.17	3	4.423
1625	Q5ZLY6	CHICK	Uncharacterized protein	5.82	5.93	5	15.88
1626	F1NLL9	CHICK	Uncharacterized protein	5.81	10.98	7	4.778
1627	E1C894	CHICK	Uncharacterized protein	5.81	8.84	5	5.359
1628	Q90796	CHICK	Alpha-1 type XI collagen (Fragment)	5.8	12.09	11	13.74
1629	E1BS37	CHICK	Uncharacterized protein	5.8	7.97	4	9.365
1630	Q5ZKY6	CHICK	Uncharacterized protein	5.8	5.89	3	18.75
1631	P37301	CHICK	Myelin protein P0	5.8	5.89	5	14.46
1632	F1NH84	CHICK	GTP:AMP phosphotransferase AK3, mitochondrial	5.79	5.92	4	17.18
1633	E1BZ81	CHICK	Uncharacterized protein	5.78	6.96	4	9.697
1634	F1NST1	CHICK	Uncharacterized protein (Fragment)	5.78	6.7	4	6.107
1635	R4GFV3	CHICK	Uncharacterized protein	5.78	5.92	7	21.08
1636	F1NUY5	CHICK	Uncharacterized protein	5.77	6.12	5	13.93
1637	F1NX21	CHICK	Uncharacterized protein	5.77	5.9	3	3.043
1638	F1NCH3	CHICK	Uncharacterized protein	5.77	5.86	3	2.385
1639	R4GGQ4	CHICK	Uncharacterized protein	5.77	5.85	7	34.65
1640	F1NQF6	CHICK	Uncharacterized protein	5.76	7.99	5	8.916
1641	Q5ZLP5	CHICK	Uncharacterized protein	5.75	5.95	3	14.29
1642	Q5ZKW7	CHICK	Uncharacterized protein	5.74	7.47	4	9.536
1643	Q5F3Z5	CHICK	DnaJ homolog subfamily B member 6	5.74	6.01	3	10.43
1644	F1NH92	CHICK	MICOS complex subunit MIC27	5.74	5.96	5	22.43
1645	Q5ZMB0	CHICK	Putative uncharacterized protein	5.74	5.84	3	7.554
1646	E1C179	CHICK	Uncharacterized protein	5.73	8.04	4	10.16
1647	F1NYB5	CHICK	Uncharacterized protein	5.73	5.81	3	10.84
1648	H9KYY4	CHICK	Uncharacterized protein	5.7	5.92	3	6.545
1649	H9KZU6	CHICK	Uncharacterized protein	5.69	5.94	4	12.86
1650	Q5DWF6	CHICK	Transcription factor GA binding protein, alpha subunit	5.69	5.85	4	9.67
1651	F1NPL8	CHICK	Uncharacterized protein (Fragment)	5.69	5.82	3	8.373
1652	R9PXM3	CHICK	Ubiquitin carboxyl-terminal hydrolase	5.68	6.17	6	3.838
1653	F1NM51	CHICK	Uncharacterized protein	5.67	8.06	5	3.817
1654	Q5ZKN2	CHICK	Membrane-associated progesterone receptor component 1	5.67	7.98	6	28.13
1655	E1C7C1	CHICK	Uncharacterized protein	5.67	5.88	4	10.96
1656	Q9W6J3	CHICK	Glutathione S-transferase (Fragment)	5.66	11.98	9	35.48
1657	F1NSH8	CHICK	Adenosylhomocysteinase	5.64	8.03	6	11.83
1658	R4GH49	CHICK	Uncharacterized protein (Fragment)	5.64	5.72	4	22.37
1659	Q5ZKW2	CHICK	Protein LZIC	5.64	5.72	3	17.37
1660	Q90955	CHICK	Prostaglandin E synthase 3 (Fragment)	5.64	5.7	6	26.03
1661	F1P5I5	CHICK	Uncharacterized protein (Fragment)	5.63	5.98	3	2.87
1662	E1C934	CHICK	Uncharacterized protein	5.63	5.75	3	7.726
1663	Q05713	CHICK	Alpha-crystallin B chain	5.63	5.75	3	20.11
1664	E1C165	CHICK	Uncharacterized protein	5.62	5.77	5	13.95
1665	E1C5K0	CHICK	Uncharacterized protein (Fragment)	5.62	5.74	3	8.579
1666	E1C697	CHICK	Glutathione peroxidase	5.62	5.7	3	19.05
1667	P07031	CHICK	Acylphosphatase-2	5.62	5.7	3	33.01
1668	Q6ITC7	CHICK	40S ribosomal protein S13	5.61	8.03	6	27.15
1669	E1BV94	CHICK	Uncharacterized protein	5.61	5.69	3	9.296
1670	Q5F4B9	CHICK	Uncharacterized protein	5.6	7.77	4	5.455
1671	E1BRR5	CHICK	Uncharacterized protein	5.6	5.83	4	8.078
1672	Q5ZL58	CHICK	Uncharacterized protein	5.6	5.69	5	31.75
1673	Q5ZJG0	CHICK	Uncharacterized protein	5.6	5.68	4	13.62
1674	F1NDK8	CHICK	Polypeptide N-acetylgalactosaminyltransferase	5.59	9.37	6	9.756
1675	Q800W3	CHICK	TIAR	5.59	7.77	4	11.86
1676	E1BSR5	CHICK	Uncharacterized protein	5.58	8.84	6	7.222
1677	R4GIS7	CHICK	Uncharacterized protein	5.58	5.67	3	26.77
1678	H9KZD7	CHICK	Uncharacterized protein	5.57	5.79	5	6.414
1679	C7G537	CHICK	ADF actin binding protein	5.57	5.72	4	28.17
1680	Q9I8C8	CHICK	V-type proton ATPase subunit a	5.56	5.68	3	4.54
1681	Q9YH14	CHICK	Progesterone receptor binding protein	5.55	5.87	5	50.7
1682	F1N8G9	CHICK	Uncharacterized protein	5.54	13.56	8	5.125
1683	F1P006	CHICK	Toll-interacting protein	5.54	5.74	3	12.41
1684	Q5ZMJ6	CHICK	Uncharacterized protein	5.53	19.29	20	34.56
1685	F1NA58	CHICK	Uncharacterized protein (Fragment)	5.53	5.63	3	7.187
1686	F1NQZ6	CHICK	Uncharacterized protein	5.52	7.91	5	3.883
1687	F1NF89	CHICK	40S ribosomal protein S24	5.52	5.63	6	28.15
1688	R4GL32	CHICK	Uncharacterized protein	5.51	5.66	4	9.108
1689	F1N8X3	CHICK	Uncharacterized protein	5.49	5.74	3	3.746
1690	F1P4U8	CHICK	Uncharacterized protein (Fragment)	5.48	7.83	4	10.18
1691	F1NAY8	CHICK	Uncharacterized protein (Fragment)	5.48	7.74	5	17.66
1692	H9KYV1	CHICK	Uncharacterized protein	5.48	6.54	6	18.88
1693	A4F5A9	CHICK	TAP binding protein	5.48	5.62	3	8.372
1694	P41125	CHICK	60S ribosomal protein L13	5.47	5.58	3	14.69
1695	F1NE19	CHICK	Uncharacterized protein	5.46	7.65	4	2.773
1696	F1ND10	CHICK	Carboxypeptidase Z	5.46	5.57	3	6.211
1697	E1C958	CHICK	Uncharacterized protein	5.46	5.56	4	7.425
1698	F1NCY7	CHICK	Uncharacterized protein	5.46	5.56	3	10.36
1699	Q5ZL50	CHICK	Profilin	5.46	5.55	4	20.71
1700	F1NUT7	CHICK	Neurofilament medium polypeptide	5.45	7.77	8	4.429
1701	F1NIR8	CHICK	Uncharacterized protein (Fragment)	5.45	5.62	5	14.49
1702	Q5ZLK9	CHICK	Uncharacterized protein	5.44	7.63	4	6.412
1703	R4GHM4	CHICK	Uncharacterized protein	5.44	5.65	4	14.47
1704	F1NJM9	CHICK	Uncharacterized protein	5.42	5.63	3	6.316
1705	F1NA55	CHICK	Eukaryotic translation initiation factor 2A	5.42	5.53	3	6.678
1706	F1NP29	CHICK	Uncharacterized protein (Fragment)	5.39	5.57	5	25
1707	E1BYF1	CHICK	Uncharacterized protein	5.38	5.8	3	9.774
1708	E1BYN1	CHICK	Carboxylic ester hydrolase	5.38	5.47	3	5.925
1709	Q8AWI4	CHICK	Alpha-tropomyosin 2	5.37	53.55	45	73.94
1710	Q5ZLI8	CHICK	Uncharacterized protein	5.37	5.69	5	8.28
1711	E1BZC7	CHICK	Uncharacterized protein (Fragment)	5.36	7.16	4	26.63
1712	Q5F397	CHICK	Uncharacterized protein	5.36	5.75	4	11.63
1713	F1NK75	CHICK	Uncharacterized protein	5.35	40.31	38	63.38
1714	F1P2P4	CHICK	ATP-dependent (S)-NAD(P)H-hydrate dehydratase	5.35	5.5	5	17.45
1715	P80566	CHICK	Superoxide dismutase [Cu-Zn]	5.35	5.43	5	22.08
1716	Q58I02	CHICK	Uncharacterized protein	5.34	6.21	5	11.36
1717	F1NYI2	CHICK	Uncharacterized protein	5.34	5.47	3	12.65
1718	E1C6X2	CHICK	Uncharacterized protein	5.34	5.45	3	4.551
1719	F1P3E7	CHICK	Uncharacterized protein (Fragment)	5.33	5.48	4	7.43
1720	F1NKH3	CHICK	Uncharacterized protein	5.31	5.62	4	5.679
1721	Q5ZJZ2	CHICK	Uncharacterized protein	5.31	5.6	6	13.4
1722	F1P5U1	CHICK	Uncharacterized protein	5.31	5.51	3	6.013
1723	E1BTA5	CHICK	Uncharacterized protein	5.31	5.46	3	4.039
1724	Q5ZLG5	CHICK	Uncharacterized protein	5.3	5.58	3	22.63
1725	R4GJ50	CHICK	Uncharacterized protein (Fragment)	5.29	5.42	3	14.71
1726	F1NKU9	CHICK	Uncharacterized protein	5.28	5.88	4	2.592
1727	Q5ZL71	CHICK	Uncharacterized protein	5.27	5.41	3	7.305
1728	F1P4F3	CHICK	Lymphocyte antigen 86	5.26	7.38	4	33.13
1729	Q5W4S2	CHICK	Prolyl 4-hydroxylase alpha-2 subunit (Fragment)	5.26	5.53	4	10.41
1730	F1NT28	CHICK	Uncharacterized protein (Fragment)	5.25	7.63	4	14.71
1731	F1NI85	CHICK	Uncharacterized protein (Fragment)	5.25	6.36	4	9.738
1732	Q8JIS3	CHICK	D-erythrulose reductase	5.25	5.52	4	17.48
1733	Q5F4B5	CHICK	Uncharacterized protein	5.25	5.37	3	9.242
1734	F1NFR4	CHICK	Exportin-7	5.24	7.96	7	5.888
1735	R4GHS4	CHICK	Uncharacterized protein	5.24	5.42	5	18.72
1736	E1C9F5	CHICK	Uncharacterized protein	5.23	5.54	4	3.485
1737	E1BQR6	CHICK	Uncharacterized protein	5.23	5.5	3	11.11
1738	Q5ZJ49	CHICK	Uncharacterized protein	5.23	5.41	4	10.6
1739	F1NTD7	CHICK	Uncharacterized protein	5.23	5.36	3	3.842
1740	R4GIL9	CHICK	Uncharacterized protein	5.23	5.32	3	19.57
1741	Q9DGN6	CHICK	Endothelin converting enzyme-1	5.22	7.85	5	6.516
1742	E1C0T1	CHICK	Uncharacterized protein	5.22	5.36	7	20
1743	F1NFA8	CHICK	Uncharacterized protein (Fragment)	5.21	5.33	3	6.726
1744	R4GG13	CHICK	Uncharacterized protein	5.2	10.89	6	4.336
1745	A2N890	CHICK	VH1 protein (Fragment)	5.2	9.06	9	53.33
1746	Q98TG8	CHICK	Centromere protein ZW10	5.2	7.59	5	5.976
1747	E1C947	CHICK	Uncharacterized protein	5.2	5.71	4	5.17
1748	Q5ZHL1	CHICK	Uncharacterized protein	5.18	5.29	3	11.14
1749	E1BV71	CHICK	Uncharacterized protein	5.17	5.4	5	8.807
1750	E1BRV1	CHICK	Uncharacterized protein	5.17	5.3	3	1.163
1751	R4GHN3	CHICK	Uncharacterized protein	5.16	5.32	4	7.711
1752	E1BR42	CHICK	Uncharacterized protein	5.14	8.77	6	2.888
1753	F1NG97	CHICK	Uncharacterized protein	5.14	5.41	4	4.837
1754	F1NQH1	CHICK	Uncharacterized protein	5.14	5.27	3	3.544
1755	P84229	CHICK	Histone H3.2	5.12	7.68	7	36.76
1756	F1NCV8	CHICK	Uncharacterized protein (Fragment)	5.12	7.53	4	10.35
1757	R4GHS0	CHICK	Uncharacterized protein	5.12	5.22	4	13.43
1758	F1NUB0	CHICK	Uncharacterized protein (Fragment)	5.1	5.75	4	20.7
1759	H9KZE0	CHICK	Uncharacterized protein (Fragment)	5.1	5.3	3	5.426
1760	F1P099	CHICK	Uncharacterized protein (Fragment)	5.1	5.25	4	7.197
1761	F1NBN1	CHICK	Uncharacterized protein	5.09	5.24	6	11.13
1762	F1NM03	CHICK	Basic leucine zipper and W2 domain-containing protein 2	5.08	5.23	3	8.353
1763	P02259	CHICK	Histone H5	5.08	5.18	4	16.32
1764	Q5ZL83	CHICK	Uncharacterized protein	5.07	5.15	3	15.71
1765	P07850	CHICK	Sulfite oxidase	5.06	5.69	4	7.407
1766	Q08200	CHICK	60S ribosomal protein L10 (Fragment)	5.06	5.47	7	21.9
1767	F1N9I0	CHICK	Voltage-dependent L-type calcium channel subunit alpha-1S	5.06	5.16	3	2.179
1768	Q5F441	CHICK	Uncharacterized protein	5.04	9.81	6	3.961
1769	F1P574	CHICK	Uncharacterized protein	5.03	5.21	3	11.67
1770	G1K338	CHICK	Uncharacterized protein	5.01	40.05	83	60.9
1771	E1BTB4	CHICK	Uncharacterized protein (Fragment)	5.01	7.87	4	5.327
1772	F1NBF8	CHICK	Uncharacterized protein	5.01	5.26	3	15.36
1773	E1BU18	CHICK	Tubulin-specific chaperone D	5	5.37	3	2.676
1774	R4GKF5	CHICK	Uncharacterized protein	4.99	5.1	4	12.68
1775	Q5ZM92	CHICK	Uncharacterized protein	4.96	5.05	3	11.74
1776	Q01635	CHICK	Laminin subunit beta-1 (Fragment)	4.93	11.31	6	22.77
1777	E1C2M8	CHICK	Uncharacterized protein	4.92	5.22	4	11.51
1778	F1NBC2	CHICK	Uncharacterized protein (Fragment)	4.92	5.02	3	10.84
1779	H9L139	CHICK	Uncharacterized protein (Fragment)	4.92	5	3	29.7
1780	Q91001	CHICK	Prothrombin	4.91	5.5	3	3.624
1781	E1BUH7	CHICK	Uncharacterized protein	4.91	5.04	4	11.5
1782	F1NF87	CHICK	Uncharacterized protein	4.9	5.16	4	4.729
1783	F1NIC5	CHICK	Uncharacterized protein (Fragment)	4.9	4.98	3	27.27
1784	Q6Q122	CHICK	NADH dehydrogenase [ubiquinone] 1 subunit C2	4.89	4.97	4	21.88
1785	F1NMQ0	CHICK	Uncharacterized protein (Fragment)	4.88	12.8	8	2.856
1786	Q5ZLX7	CHICK	Uncharacterized protein	4.88	5.09	3	6.349
1787	Q5F3C5	CHICK	Uncharacterized protein	4.87	9.21	5	15.7
1788	F1NGJ3	CHICK	Uncharacterized protein	4.87	7.18	5	2.04
1789	X2C5I8	CHICK	Integrin alpha 5	4.87	4.99	3	2.849
1790	Q9I895	CHICK	Stathmin (Fragment)	4.87	4.96	3	30.63
1791	F1NH79	CHICK	Uncharacterized protein	4.86	5.46	5	2.597
1792	F1NVR6	CHICK	Uncharacterized protein	4.86	5.42	4	6.25
1793	F1NNE0	CHICK	Uncharacterized protein (Fragment)	4.86	4.94	3	9.152
1794	R9PXL4	CHICK	Uncharacterized protein	4.86	4.94	3	14.98
1795	Q90765	CHICK	CASP protein (Fragment)	4.84	5.05	4	5.926
1796	E1BUF5	CHICK	Uncharacterized protein (Fragment)	4.84	5.04	3	11.87
1797	F1NRT4	CHICK	Uncharacterized protein (Fragment)	4.83	5.11	4	15.51
1798	F1NGU9	CHICK	Cleavage and polyadenylation-specificity factor subunit 6	4.82	5.09	3	6.922
1799	Q5ZL86	CHICK	Uncharacterized protein	4.82	4.95	3	5.107
1800	P26932	CHICK	Calponin-1	4.81	6.53	5	14.04
1801	F1NGM1	CHICK	Uncharacterized protein	4.81	5.06	4	7.618
1802	E1C2V9	CHICK	Uncharacterized protein	4.81	4.93	4	6.679
1803	F1P5S9	CHICK	Uncharacterized protein (Fragment)	4.8	4.91	3	6.721
1804	F1NUB2	CHICK	Non-specific serine/threonine protein kinase	4.79	16.34	9	5.006
1805	F1NQB6	CHICK	Unconventional myosin-Va	4.79	7.76	7	3.663
1806	E1BX90	CHICK	Uncharacterized protein	4.79	6.24	4	6.964
1807	R9PXM6	CHICK	Small nuclear ribonucleoprotein-associated protein B'	4.78	6.96	5	9.071
1808	Q5ZI09	CHICK	Enhancer of rudimentary homolog	4.78	6.95	6	32.69
1809	Q5ZL61	CHICK	Putative uncharacterized protein	4.78	4.92	4	12.64
1810	Q90YH9	CHICK	Testin	4.77	4.86	3	9.953
1811	Q5ZJ64	CHICK	Eukaryotic translation initiation factor 3 subunit M	4.77	4.86	3	10.7
1812	E1BZV7	CHICK	Uncharacterized protein	4.76	5.07	5	2.648
1813	Q90XB2	CHICK	Surfactant protein A	4.75	6.92	4	23.87
1814	E1BU33	CHICK	Uncharacterized protein	4.74	6.08	5	19.33
1815	Q5ZKU6	CHICK	Calponin	4.74	4.98	2	7.213
1816	F1NV89	CHICK	Uncharacterized protein	4.73	4.89	2	2.209
1817	R9PXM2	CHICK	Nuclear factor 1	4.73	4.81	3	5.8
1818	F1NB64	CHICK	Uncharacterized protein	4.71	4.94	4	10.88
1819	F1P0V5	CHICK	Uncharacterized protein (Fragment)	4.7	4.79	3	4.202
1820	E1BYW3	CHICK	Uncharacterized protein	4.69	4.95	4	20.8
1821	F1NYN9	CHICK	Uncharacterized protein (Fragment)	4.69	4.79	3	10.7
1822	R4GH71	CHICK	Uncharacterized protein	4.69	4.78	3	3.46
1823	Q5ZHU6	CHICK	Uncharacterized protein	4.69	4.77	3	17.58
1824	Q5ZME3	CHICK	Uncharacterized protein	4.68	12.52	10	6.63
1825	F1NZC6	CHICK	Phosphoribosyl pyrophosphate synthase-associated protein 2	4.68	4.89	4	13.28
1826	F1NP43	CHICK	Uncharacterized protein (Fragment)	4.68	4.89	3	28.15
1827	F1NRJ7	CHICK	Uncharacterized protein	4.68	4.84	3	10.12
1828	F1NCR3	CHICK	Cytosolic purine 5'-nucleotidase	4.68	4.8	3	6.854
1829	E1BRS7	CHICK	Uncharacterized protein	4.67	5.21	2	1.604
1830	F1NRH6	CHICK	Rho-associated protein kinase	4.66	14.16	9	7.069
1831	E1BQI2	CHICK	Uncharacterized protein	4.64	5.12	3	18.03
1832	F1P0L2	CHICK	Uncharacterized protein (Fragment)	4.64	4.75	4	8.748
1833	F1NB67	CHICK	Uncharacterized protein (Fragment)	4.64	4.72	3	6.09
1834	P02197	CHICK	Myoglobin	4.64	4.71	3	24.03
1835	F1NBV2	CHICK	Uncharacterized protein	4.64	4.71	3	7.946
1836	Q9PU44	CHICK	Cytochrome P450	4.62	4.81	3	6.89
1837	E1BQE4	CHICK	Uncharacterized protein	4.62	4.7	4	3.484
1838	Q5ZLQ7	CHICK	Uncharacterized protein	4.62	4.67	3	9.651
1839	R4GKI5	CHICK	Uncharacterized protein	4.61	6.76	4	20.08
1840	E1BQ63	CHICK	Uncharacterized protein (Fragment)	4.61	4.87	4	10.13
1841	Q5ZMK8	CHICK	Uncharacterized protein	4.61	4.75	3	6.239
1842	F1N9L1	CHICK	Protein kinase C	4.59	7.05	5	8.32
1843	F1NYU3	CHICK	Uncharacterized protein	4.59	4.66	2	8.102
1844	F1P2A6	CHICK	Adenosine deaminase	4.58	5.84	4	12.32
1845	F1P2S1	CHICK	Uncharacterized protein (Fragment)	4.58	4.76	3	34.96
1846	R4GL20	CHICK	Uncharacterized protein (Fragment)	4.57	4.77	3	8.516
1847	F1NLQ2	CHICK	Uncharacterized protein	4.57	4.71	5	12.56
1848	E1BTF5	CHICK	Uncharacterized protein	4.55	4.65	4	7.221
1849	F1NQR2	CHICK	Na(+)/H(+) exchange regulatory cofactor NHE-RF	4.55	4.6	4	12.99
1850	O73665	CHICK	Desmin (Fragment)	4.54	55.46	59	59.6
1851	F1NM11	CHICK	Uncharacterized protein	4.54	6.76	4	12.07
1852	E1BT59	CHICK	Uncharacterized protein	4.54	4.66	3	4.037
1853	F1P4P0	CHICK	Ubiquitin-fold modifier 1 (Fragment)	4.54	4.6	3	59.52
1854	Q5ZHQ8	CHICK	Uncharacterized protein	4.54	4.59	3	11.51
1855	F1NE84	CHICK	Uncharacterized protein	4.53	6.75	4	1.742
1856	R4GG14	CHICK	Uncharacterized protein	4.53	4.81	4	11.08
1857	Q5ZMU8	CHICK	Uncharacterized protein	4.53	4.59	3	5.447
1858	F1NW50	CHICK	Uncharacterized protein	4.53	4.59	3	12.06
1859	E1BXX6	CHICK	Uncharacterized protein	4.52	4.82	3	2.708
1860	E1BZU4	CHICK	Amyloid beta A4 precursor protein-binding family B member 1-interacting protein	4.52	4.59	2	4.856
1861	E1C4M3	CHICK	Uncharacterized protein	4.52	4.57	5	21.97
1862	Q08393	CHICK	Glutathione S-transferase	4.51	6.05	3	17.12
1863	F1NY54	CHICK	Uncharacterized protein	4.51	5.12	3	4.348
1864	F1NYM0	CHICK	Angiotensin-converting enzyme	4.51	4.75	3	2.186
1865	R4GK46	CHICK	Uncharacterized protein	4.51	4.6	3	4.328
1866	E1BVQ3	CHICK	Uncharacterized protein	4.5	7.71	5	2.029
1867	Q98UJ7	CHICK	Branched-chain alpha-keto acid dehydrogenase E1-beta subunit	4.5	4.76	4	15.56
1868	E1C477	CHICK	Uncharacterized protein	4.49	10.75	7	14.36
1869	E1BVV2	CHICK	Uncharacterized protein	4.49	4.89	4	6.292
1870	F1NS24	CHICK	Uncharacterized protein	4.48	6.92	5	4.105
1871	F1P3F9	CHICK	Glutamate dehydrogenase	4.47	23.53	14	35.48
1872	F1NW65	CHICK	Serum amyloid A protein	4.47	4.52	3	19.69
1873	R4GM87	CHICK	Uncharacterized protein	4.45	4.59	4	8.271
1874	Q5ZLS7	CHICK	Putative oxidoreductase GLYR1	4.45	4.52	3	6.329
1875	Q5ZMK9	CHICK	Uncharacterized protein	4.44	6.64	4	10.03
1876	E1BSN3	CHICK	Uncharacterized protein	4.43	4.5	2	9.041
1877	Q5ZJL5	CHICK	Adenylosuccinate synthetase isozyme 2	4.42	6.53	4	7.982
1878	Q6JHU5	CHICK	Cartilage associated protein	4.42	4.62	3	7.888
1879	E1BST4	CHICK	Uncharacterized protein	4.42	4.5	2	1.293
1880	F1P2U1	CHICK	Uncharacterized protein	4.41	6.87	4	3.539
1881	F1NJF8	CHICK	Alpha-N-acetylgalactosaminidase	4.41	4.47	2	7.765
1882	Q5EFL0	CHICK	Methyl-CpG-binding domain protein 2	4.41	4.45	2	8.949
1883	R9PXP9	CHICK	Uncharacterized protein	4.36	4.57	4	7.853
1884	Q5ZI42	CHICK	Malignant T-cell-amplified sequence 1	4.35	4.39	2	19.89
1885	P00174	CHICK	Cytochrome b5	4.34	4.38	4	37.68
1886	E1BS31	CHICK	Uncharacterized protein	4.33	7.26	5	9.381
1887	Q5ZM10	CHICK	Acyl-coenzyme A oxidase	4.33	6.71	4	7.553
1888	Q90846	CHICK	G protein	4.32	8.14	7	17.51
1889	E1C5A3	CHICK	Uncharacterized protein (Fragment)	4.32	6.43	3	6.327
1890	E1C370	CHICK	Uncharacterized protein (Fragment)	4.32	5.23	4	12.27
1891	F1P0Q4	CHICK	Beta-taxilin	4.32	5.12	4	4.142
1892	F1NZ34	CHICK	Uncharacterized protein	4.32	4.46	4	7.263
1893	F1NIX0	CHICK	Uncharacterized protein	4.32	4.38	3	19.46
1894	Q5ZMQ3	CHICK	Signal peptidase I	4.32	4.36	3	10.61
1895	E1C6C9	CHICK	Uncharacterized protein	4.32	4.35	3	18.86
1896	F1NW39	CHICK	Uncharacterized protein (Fragment)	4.31	4.39	2	16.34
1897	F1NW57	CHICK	Uncharacterized protein (Fragment)	4.3	6.45	4	8.253
1898	R4GI12	CHICK	Uncharacterized protein	4.3	6.42	4	13.42
1899	F1P5H6	CHICK	Uncharacterized protein	4.3	4.38	3	19.91
1900	Q5ZIP4	CHICK	5'-3' exoribonuclease 2	4.29	4.42	2	2.74
1901	Q8AWB4	CHICK	Putative uncharacterized protein POFUT1	4.29	4.33	2	7.632
1902	Q5ZL92	CHICK	Eukaryotic translation initiation factor 6	4.29	4.33	4	25.71
1903	Q5ZIT1	CHICK	Uncharacterized protein	4.29	4.33	3	10.53
1904	E1C700	CHICK	Uncharacterized protein	4.28	34.34	24	16.8
1905	F1NWF2	CHICK	Uncharacterized protein	4.28	4.32	2	5.219
1906	F1NVK1	CHICK	Uncharacterized protein	4.27	6.76	6	1.107
1907	F1NDB1	CHICK	Uncharacterized protein	4.27	4.42	2	1.597
1908	F1NIP2	CHICK	Uncharacterized protein	4.26	4.44	3	13.76
1909	E1C3C6	CHICK	Uncharacterized protein	4.26	4.29	5	30.51
1910	F1NJ66	CHICK	Uncharacterized protein	4.25	7.33	7	1.653
1911	Q5ZMD6	CHICK	Histone H2A.Z	4.25	6.84	5	43.75
1912	F1NDN6	CHICK	Uncharacterized protein	4.25	6.46	6	6.602
1913	Q2PUH1	CHICK	5'-AMP-activated protein kinase alpha-1 catalytic subunit	4.25	4.33	2	4.821
1914	E1C006	CHICK	Proteasome subunit alpha type	4.25	4.28	5	22.22
1915	R4GK41	CHICK	Uncharacterized protein (Fragment)	4.24	6.91	6	21.2
1916	P08267	CHICK	Ferritin heavy chain	4.24	4.27	2	9.444
1917	H9L3J8	CHICK	Uncharacterized protein	4.23	4.65	3	2.62
1918	Q01406	CHICK	Src substrate protein p85	4.23	4.38	3	6.394
1919	C4PFJ7	CHICK	Fowlicidin-1	4.23	4.26	3	22.3
1920	R4GJK0	CHICK	Uncharacterized protein	4.22	4.38	4	16.31
1921	E1BRL4	CHICK	Synaptosomal-associated protein	4.22	4.26	2	11.48
1922	E1C5N0	CHICK	Uncharacterized protein	4.21	6.91	5	3.387
1923	E1C6X1	CHICK	Uncharacterized protein	4.21	4.26	4	13.73
1924	R4GFT7	CHICK	Uncharacterized protein	4.2	4.26	3	5.224
1925	F1NLS6	CHICK	Focal adhesion kinase 1	4.19	6.55	5	3.14
1926	R4GLZ7	CHICK	Uncharacterized protein	4.19	4.64	5	22.9
1927	F1NIH5	CHICK	Uncharacterized protein	4.19	4.41	3	22.22
1928	F1NE67	CHICK	Uncharacterized protein	4.19	4.4	2	2.019
1929	E1BXU6	CHICK	Uncharacterized protein	4.19	4.4	3	19.88
1930	E1BUQ4	CHICK	Uncharacterized protein	4.19	4.3	2	1.694
1931	E1C502	CHICK	Autophagy-related protein 3	4.19	4.21	2	7.348
1932	R4GHG6	CHICK	Uncharacterized protein	4.18	4.2	3	17.48
1933	E1C9B4	CHICK	Uncharacterized protein	4.17	4.75	3	3.816
1934	E1C4N7	CHICK	Sorting nexin	4.17	4.21	2	4.659
1935	Q5ZMF6	CHICK	Uncharacterized protein	4.16	7.03	5	8.097
1936	F1NNQ9	CHICK	Uncharacterized protein (Fragment)	4.16	4.63	4	7.435
1937	E1C3R3	CHICK	Uncharacterized protein	4.16	4.31	5	2.88
1938	R4GG07	CHICK	Uncharacterized protein	4.15	8.25	6	75.4
1939	P61355	CHICK	60S ribosomal protein L27	4.15	4.77	3	25.74
1940	Q5ZM96	CHICK	Queuine tRNA-ribosyltransferase subunit QTRTD1	4.15	4.21	2	7.059
1941	E1C008	CHICK	Uncharacterized protein	4.14	6.99	3	5.051
1942	R4GME9	CHICK	Uncharacterized protein	4.14	6.31	3	1.941
1943	Q5ZHP5	CHICK	Charged multivesicular body protein 4b	4.14	4.81	3	14.98
1944	E1C756	CHICK	Gephyrin	4.14	4.18	2	3.595
1945	F1P212	CHICK	Uncharacterized protein (Fragment)	4.14	4.16	3	9.011
1946	P30997	CHICK	Catenin alpha-2	4.13	11.77	8	9.934
1947	Q5ZKP5	CHICK	Uncharacterized protein	4.13	4.29	3	9.213
1948	F1NDU0	CHICK	Protein CASC4	4.13	4.16	2	6.667
1949	E1BUR3	CHICK	Uncharacterized protein (Fragment)	4.13	4.15	2	10.1
1950	F1NMM7	CHICK	Uncharacterized protein (Fragment)	4.12	4.47	3	3.769
1951	F1NFU9	CHICK	Uncharacterized protein	4.12	4.29	4	36.36
1952	Q5ZK71	CHICK	DNA topoisomerase	4.12	4.25	2	3.016
1953	A7E3K8	CHICK	Predicted NADPH oxidase-2	4.12	4.15	2	5.254
1954	R4GLB3	CHICK	Proteasome subunit beta type	4.12	4.14	4	13.43
1955	F1P579	CHICK	Uncharacterized protein	4.12	4.14	2	20.27
1956	E1BRQ5	CHICK	Uncharacterized protein	4.11	4.38	2	11.06
1957	F1NKQ7	CHICK	Uncharacterized protein	4.11	4.14	3	13.27
1958	F1NZ35	CHICK	Uncharacterized protein	4.11	4.13	2	6.321
1959	F1NVG0	CHICK	Uncharacterized protein	4.11	4.12	3	4.739
1960	E1C928	CHICK	Uncharacterized protein	4.1	8.17	4	5.96
1961	F1NV50	CHICK	Uncharacterized protein	4.1	6.85	5	1.81
1962	H9L3Q6	CHICK	Uncharacterized protein	4.1	4.22	3	11.54
1963	F1NRG5	CHICK	Uncharacterized protein (Fragment)	4.1	4.12	2	2.712
1964	Q5ZMF1	CHICK	Tyrosine-protein phosphatase non-receptor type	4.1	4.11	2	3.974
1965	Q07460	CHICK	Eukaryotic translation initiation factor 5A-2	4.09	7.07	5	20.92
1966	F1NUM7	CHICK	Uncharacterized protein	4.09	4.22	2	4.472
1967	E1C1B6	CHICK	Uncharacterized protein	4.09	4.13	2	1.702
1968	O42403	CHICK	Attachment region binding protein (Fragment)	4.09	4.12	4	15.12
1969	Q5ZIV6	CHICK	Uncharacterized protein	4.09	4.11	2	4.042
1970	R4GH36	CHICK	Uncharacterized protein	4.09	4.1	2	11.5
1971	F1P2S8	CHICK	Uncharacterized protein	4.08	12.25	8	1.297
1972	F1NJD6	CHICK	Uncharacterized protein	4.08	6.13	4	9.556
1973	F1NY62	CHICK	Uncharacterized protein	4.07	4.14	4	14.16
1974	F1NUZ2	CHICK	Uncharacterized protein	4.07	4.1	2	2.281
1975	R4GFN4	CHICK	Uncharacterized protein	4.06	8.06	6	23.74
1976	E1C548	CHICK	Uncharacterized protein (Fragment)	4.06	6.09	3	9.091
1977	F1NWT8	CHICK	Uncharacterized protein	4.06	4.64	4	6.472
1978	F1NR99	CHICK	Uncharacterized protein	4.06	4.08	2	5.446
1979	R4GJS3	CHICK	Uncharacterized protein	4.06	4.07	2	6.812
1980	R9PXP3	CHICK	NAD-dependent protein deacylase sirtuin-5, mitochondrial (Fragment)	4.06	4.07	3	10.22
1981	F1NLL4	CHICK	Uncharacterized protein	4.06	4.07	7	23.62
1982	F1P1V8	CHICK	Uncharacterized protein	4.05	4.14	3	4.533
1983	R4GLP5	CHICK	Uncharacterized protein	4.05	4.09	2	4.77
1984	H9KZD2	CHICK	Uncharacterized protein	4.05	4.05	2	11.89
1985	Q9DEG2	CHICK	AvenaII	4.04	6.07	3	6.043
1986	E1C7F8	CHICK	Uncharacterized protein	4.04	4.22	3	11.19
1987	F1NBT4	CHICK	Ferrochelatase	4.04	4.06	2	6.468
1988	R4GJH2	CHICK	Uncharacterized protein	4.04	4.05	3	30.83
1989	Q9I882	CHICK	Protein kinase C inhibitor	4.04	4.05	4	25.4
1990	F1NIL0	CHICK	Uncharacterized protein	4.03	10.38	9	13.39
1991	F1NHE0	CHICK	Uncharacterized protein	4.03	8.62	5	6.742
1992	F1NDA0	CHICK	Glycylpeptide N-tetradecanoyltransferase	4.03	6.09	3	6.061
1993	F1N9F3	CHICK	Oxysterol-binding protein	4.03	6.04	3	3.371
1994	F1NKE8	CHICK	Uncharacterized protein (Fragment)	4.03	6.04	3	12.11
1995	F1P5S5	CHICK	Uncharacterized protein	4.03	4.87	5	6.737
1996	E1BVN1	CHICK	Uncharacterized protein	4.03	4.26	3	14.55
1997	E1BQH6	CHICK	Uncharacterized protein	4.03	4.22	3	3.846
1998	E1BYV2	CHICK	Uncharacterized protein	4.03	4.21	3	15.34
[truncated: 1,708 more rows]
