# Supplementary material for: Differential expression analysis of the broiler tracheal proteins responsible for the immune response and muscle contraction induced by high concentration of ammonia using iTRAQ-coupled 2D LC-MS/MS
Source: Sci China Life Sci. 2016 Oct 17;59(11):1166–76. doi: 10.1007/s11427-016-0202-8 (PMC7089013; doi:10.1007/s11427-016-0202-8)
Supplement: Supplementary file 2 — Table S2, The list of the 119 differential expressed proteins [file 11427_2016_202_MOESM2_ESM.xls]

## Sheet: Sheet1
Table S2, The list of the 119 differential expressed proteins
Accession	Description	Fold change	p value
E1C458	CTP synthase GN=CTPS	0.0759056	0.0249385
R4GI87	Uncharacterized protein GN=LOC100859189	0.207133	0.0191224
F1N8F4	Tenascin GN=TNC	0.0569499	0.0174809
F1NEF7	Uncharacterized protein GN=LECT2	0.185221	0.00604808
E1BQE4	Uncharacterized protein GN=RBM26	0.0953095	0.00600778
Q08392	Glutathione S-transferase	0.151596	0.00663841
F1NZ57	Uncharacterized protein GN=VPRBP	0.188029	0.0450755
H9L3Q6	Uncharacterized protein GN=S100A9	0.172653	0.0405687
Q9W744	DEAD-box RNA helicase	0.308216	0.0411539
F1CN00	MHC class I antigen	0.287457	0.0046996
F1NWB7	Endoplasmin GN=HSP90B1	0.292009	1.7908e-05
F1NDP0	Keratin, type I cytoskeletal 14 GN=KRT14	0.394201	0.0206296
Q5QRU7	Cytoglobin GN=CYGB	0.365725	0.0105595
F6QGI8	Uncharacterized protein GN=FBP1	0.383099	0.018894
F1NAJ2	Uncharacterized protein GN=PPWD1	0.326098	0.00746474
F1NVB1	Protein-tyrosine-phosphatase GN=PTPRC	0.363582	0.000269276
Q5ZLW0	Uncharacterized protein GN=LCP1	0.25789	0.00433151
F1P4H4	Uncharacterized protein GN=TXNDC5	0.258928	0.0001937
F1NJT9	Uncharacterized protein GN=LPCAT2	0.264894	0.00921082
C4PFJ8	Fowlicidin-2 GN=CATHL2	0.279755	0.0453937
E1BSP1	Proactivator polypeptide GN=PSAP	0.353916	0.0155491
Q5F3E6	Uncharacterized protein GN=RCJMB04_19g16	0.287095	0.000492392
Q05744	Cathepsin D GN=CTSD	0.389938	0.0236847
Q5ZKI1	Chloride intracellular channel protein GN=CLIC2	0.355449	0.0175456
O73790	Heterochromatin-associated protein MENT GN=SERPINB10	0.325206	0.00709794
Q5ZK39	Uncharacterized protein GN=RCJMB04_13f24	0.191142	0.0182436
Q5ZKL7	Bridging integrator 2 GN=BIN2	0.361414	0.00132128
Q5F441	Uncharacterized protein GN=RCJMB04_3i16	0.380254	0.00708309
Q5F3J5	Proteasome activator complex subunit 3 GN=PSME3	0.413486	0.00647096
Q5ZLN6	Synaptogyrin GN=SYNGR3	0.425773	0.00388572
F1P5I8	Uncharacterized protein GN=ACBD3	0.405663	0.0307676
Q90XD9	Transcriptional coactivator p100 (Fragment)	0.421369	0.0132179
P98150	Nuclear factor NF-kappa-B p100 subunit GN=NFKB2	0.320816	0.020612
F1NC22	Uncharacterized protein	0.285536	0.0478954
E1BW15	Uncharacterized protein GN=DDX50	0.393061	0.0328006
F1NSC8	Uncharacterized protein (Fragment)	0.324174	0.000821658
E1BUF5	Uncharacterized protein (Fragment) GN=EFHD2	0.379121	0.00358371
F1P5B7	Uncharacterized protein (Fragment) GN=TACC2	0.340928	0.0291286
E1C9I0	Unconventional myosin-Ig GN=MYO1G	0.370978	0.000892123
F1NVY5	Uncharacterized protein (Fragment) GN=DNAJB11	0.432587	0.00789331
Q5ZKM2	Elongation factor 1-alpha GN=RCJMB04_10b5	0.434736	0.00447389
E1BU22	Uncharacterized protein GN=GAA	0.454993	0.00348338
Q5ZM63	Uncharacterized protein GN=RCJMB04_2p21	0.474262	0.00827877
Q5ZMR6	Uncharacterized protein GN=RCJMB04_1f23	0.403591	0.0807475
F1NSV3	Uncharacterized protein GN=CYTL1	2.4837	0.000750888
F1P4D2	Uncharacterized protein GN=MYOM3	2.47745	0.0067686
H9L074	Uncharacterized protein	2.40743	0.000874096
F1NYI2	Uncharacterized protein GN=FBP2	2.47766	0.00121183
Q90944	Epiphycan GN=EPYC	2.74998	0.0148612
P13731	Serpin H1 GN=SERPINH1	2.66467	2.01646e-05
E1BV71	Uncharacterized protein GN=ECM2	2.48928	0.00100409
Q92007	Fructose-bisphosphate aldolase (Fragment) GN=aldolase C	2.48624	0.000234188
F1NYB1	Uncharacterized protein GN=TUBB3	2.41848	0.000296625
E1C8F7	Uncharacterized protein (Fragment) GN=RPL24	2.50101	0.00292506
F1N9Z6	Uncharacterized protein GN=MYOM1	2.52781	2.80268e-06
A6BM71	Connectin (Fragment) GN=TTN	2.38905	0.00591462
E1BSS1	Uncharacterized protein GN=MYOZ2	2.53685	0.00316053
Q5ZLN1	Phosphoglycerate mutase 1 GN=PGAM1	2.83439	0.00570819
F1ND93	Uncharacterized protein GN=PTCD3	2.53122	0.0302759
Q5ZMW1	Uncharacterized protein GN=ACO2	3.81476	0.047812
F1NNW0	Uncharacterized protein GN=MYOM2	2.53315	0.00427699
F1NIZ7	Uncharacterized protein (Fragment) GN=LOC101751598	2.62443	0.00370296
R4GFJ4	Uncharacterized protein GN=SYPL2	2.50672	0.0120859
Q90WF0	CgABP260	2.47663	0.013292
F1NWZ2	Uncharacterized protein GN=CSRP3	3.18497	0.0401662
R4GM83	Aldehyde dehydrogenase GN=ALDH3B1	3.18161	0.0272107
E1BSH9	Uncharacterized protein GN=BHMT	2.57173	0.0286595
Q90W83	Aldo-keto reductase GN=akr	2.99403	2.36037e-05
F1P5V6	Uncharacterized protein GN=MYL3	2.66305	0.00230336
E1BQT9	Uncharacterized protein GN=LOC420209	2.87952	0.0114877
E1BR47	Sarcalumenin GN=SRL	2.62165	0.00143785
F1NAT8	Uncharacterized protein GN=CHAD	2.95149	0.000538871
F1P5R7	Uncharacterized protein GN=SMYD1	3.03512	0.00593658
F2Z4L5	60S ribosomal protein L7a (Fragment) GN=RPL7A	2.92567	0.00534108
F1NE67	Uncharacterized protein GN=AOX2P	2.81734	0.0430171
F1NXA5	Coronin (Fragment) GN=CORO6	2.68721	0.0252965
Q5ZK99	Uncharacterized protein GN=RCJMB04_12c19	3.06355	0.00327097
O93532	Keratin, type II cytoskeletal cochleal	3.16228	0.000202503
P04268	Tropomyosin alpha-1 chain GN=TPM1	2.83196	0.00214628
P09860	Troponin C, slow skeletal and cardiac muscles GN=TNNC1	3.58282	0.0238151
Q90XB2	Surfactant protein A GN=SP-A	5.1852	0.0462595
F1P3G4	Uncharacterized protein GN=LOC771753	2.85035	0.00721809
P16419	Myosin-binding protein C, fast-type GN=MYBPC2	3.13807	0.000642796
F1NDN9	Keratin, type I cytoskeletal 19 GN=KRT19	3.57192	0.0135821
Q98916	Slow muscle troponin T GN=sTnT	3.25776	0.000146077
R4GIU6	Uncharacterized protein (Fragment) GN=LOC777366	2.85272	0.0311119
E1BU93	Uncharacterized protein GN=MYOZ1	2.97107	0.00186176
Q5ZID0	NmrA-like family domain-containing protein 1 GN=NMRAL1	3.27677	0.000756231
F1NL92	Cartilage matrix protein GN=MATN1	2.99415	0.0368945
Q98TQ8	Connective tissue growth factor GN=CTGF	3.61506	0.00665719
Q70YQ8	Mucin protein (Fragment) GN=MUC	3.61526	0.000123082
R4GJ21	Uncharacterized protein GN=MYH1C	3.18024	0.0381891
P02112	Hemoglobin subunit beta GN=HBB	3.80205	0.00126963
P08284	Histone H1.01	4.32944	0.0180012
A4UNW1	Myosin light chain 2 GN=Myl2	4.10333	0.000495138
P68139	Actin, alpha skeletal muscle GN=ACTA1	3.15647	0.0313307
P05081	Adenylate kinase isoenzyme 1 GN=AK1	5.42575	0.021801
F1NQT9	Calsequestrin GN=CASQ2	3.72318	0.0150494
E1BUD3	Troponin I, fast skeletal muscle (Fragment) GN=TNNI2	4.30896	0.00475022
F1NXM7	Uncharacterized protein GN=PSCA	4.33413	0.00722355
F1NPN6	Uncharacterized protein (Fragment)	4.50779	0.0201757
P70081	Histone H4 type VIII GN=H4-VIII	5.64418	0.023097
F1NJC7	Retinal dehydrogenase 1 GN=ALDH1A1	4.58461	0.0385365
Q8UWA0	Myosin heavy chain GN=SSMHC	4.52149	0.0332942
H9KZP2	Uncharacterized protein (Fragment) GN=KRT8	5.4113	0.037968
P02604	Myosin light chain 1, skeletal muscle isoform	6.89009	0.0134962
P02588	Troponin C, skeletal muscle GN=TNNC2	6.91271	0.000322878
Q8QFT4	Cytochrome P-450 GN=CYP2C45	7.41119	0.0024093
F1P3X1	Uncharacterized protein GN=MYH1G	6.13485	0.0184371
P19352	Tropomyosin beta chain GN=TPM2	8.30399	0.00385546
E1BZF9	Uncharacterized protein	28.4408	0.0285336
E1BZ86	Uncharacterized protein (Fragment) GN=CAMK2G	2.31834	0.00352737
P12105	Collagen alpha-1(III) chain (Fragments) GN=COL3A1	2.59383	0.0164714
F6T4R2	Collagen alpha-1(XIV) chain GN=COL14A1	2.39893	0.0178092
F1P0A2	Uncharacterized protein (Fragment) GN=CTHRC1	2.33435	0.00141511
F1P4V1	Fibrinogen alpha chain GN=FGA	3.06486	0.00725943
E1C7H6	Uncharacterized protein GN=SERPINF1	2.4384	0.00729054
D0VX30	Cytochrome b-c1 complex subunit 7	3.01759	0.0165942
P13648	Lamin-A GN=LMNA	2.92769	0.0272079
