# Supplementary material for: Differential expression analysis of the broiler tracheal proteins responsible for the immune response and muscle contraction induced by high concentration of ammonia using iTRAQ-coupled 2D LC-MS/MS
Source: Sci China Life Sci. 2016 Oct 17;59(11):1166–76. doi: 10.1007/s11427-016-0202-8 (PMC7089013; doi:10.1007/s11427-016-0202-8)
Supplement: Supplementary file 3 — Table S3, The primers used for the amplification of target genes [file 11427_2016_202_MOESM3_ESM.xls]

## Sheet: Sheet1
Table S3, The primers used for the amplification of target genes
Gene	Primer Name	Nucleotide squanece（5'-3'）	Product length (bp)
GADPH	GAPDH-F	GAACATCATCCCAGCGTCCA	190
	GAPDH-R	ATCAGCAGCAGCCTTCACTACC
MUC	MUC-F	TGATAAAGAGAGGACAAGATGGTGA	105
	MUC-R	TAGTGAAGTCATTGATGCCGTTG
PTPRC	PTPRC-F	AAGTAGTAAAAGCTCTTCGTCGCA	104
	PTPRC-R	CCATTCTGGGCAGGGTAGGTA
NFKB2	NFKB2-F	AGCAGCTAATTGAGGTGGTGGT	215
	NFKB2-R	GCAGCATCTCCTCATCAGCC
TNNC2	TNNC2-F	TTCAGACAAGAACAATGACGGC	64
	TNNC2-R	GCACACCCTCCATCATCTTCA
TPM1	TPM1-F	ACCAACAACCTGAAGTCGCTG	105
	TPM1-R	CTAGATCATCAATGCTCTTCTCCAG
MYBPC2	MYBPC2-F	AGCAAACCCCAAAACGTGAT	114
	MYBPC2-R	CCCATTTCCCTTTGAACCATT
